# Supplementary material for: {2-(4-Hy­droxy­phen­yl)-2-[(3-meth­oxy-2-oxidobenzyl­idene)amino-κ2 O 2,N]propanoato-κO}(1,10-phenanthroline-κ2 N,N′)copper(II) dihydrate
Source: Acta Crystallogr Sect E Struct Rep Online. 2011 Mar 19;67(Pt 4):m465–6. doi: 10.1107/S1600536811009627 (PMC3099980; doi:10.1107/S1600536811009627)
Supplement: Supplementary file 1 [file e-67-0m465-sup1.cif]

##############################################################################
###                                                                        ###
###        Electronic paper (Acta Crystallographica Section E)             ###
###                                                                        ###
##############################################################################
#                                                                            #
# This CIF contains the data in a paper accepted for publication in Acta     #
# Crystallographica Section E. It conforms to the requirements of Notes      #
# for Authors for Section E, and has been peer reviewed under the auspices   #
# of the IUCr Commission on Journals.                                        #
#                                                                            #
# Full details of the Crystallographic Information File format               #
# are given in the paper "The Crystallographic Information File (CIF):       #
# a New Standard Archive File for Crystallography" by S. R. Hall, F. H.      #
# Allen and I. D. Brown [Acta Cryst. (1991), A47, 655-685].                  #
#                                                                            #
# The current version of the core CIF dictionary is obtainable from          #
# ftp://ftp.iucr.org/pub/cif_core.dic. The current version number is 2.4.    #
#                                                                            #
# Software is freely available for graphical display of the structure(s) in  #
# this CIF.  For information consult the CIF home page http://www.iucr.org/  #
# cif/home.html                                                              #
#                                                                            #
# This file may be used for bona fide research purposes within the           #
# scientific community so long as proper attribution is given to the journal # 
# article from which it was obtained.                                        #
#                                                                            #
##############################################################################
                                             
data_global
_audit_creation_method     SHELXL-97
_journal_date_recd_electronic     2011-01-14
_journal_date_accepted     2011-03-14
_journal_name_full     'Acta Crystallographica, Section E'
_journal_year     2011
_journal_volume     67
_journal_issue      4
_journal_page_first     m465
_journal_page_last     m466
_journal_paper_category     QM
_journal_coeditor_code     RN2083
_publ_contact_author_name     'Dr. Lianzhi Li'
_publ_contact_author_address
;
  School of Chemistry and Chemical Engineering
  Liaocheng University
  Shandong 252059
  People's Republic of China
;
_publ_contact_author_email     lilianzhi1963@yahoo.com.cn
_publ_contact_author_fax     ?
_publ_contact_author_phone     '86 635 8239656'
_publ_section_title
;\
{2-(4-Hydroxyphenyl)-2-[(3-methoxy-2-oxidobenzylidene)amino-\k^2^<i>O</i>^2^,\
<i>N</i>]propanoato-\k<i>O</i>}(1,10-phenanthroline-\k^2^<i>N</i>,<i>N</i>')\
copper(II) dihydrate
;
loop_
    _publ_author_name
    _publ_author_footnote
    _publ_author_address
    'Xuewei Pu' .
; School of Chemistry and Chemical Engineering
  Liaocheng University
  Shandong 252059
  People's Republic of China
;
    'Lianzhi Li' .
; School of Chemistry and Chemical Engineering
  Liaocheng University
  Shandong 252059
  People's Republic of China
;
    'Jianfang Dong' .
; Department of Material Science
  Shandong Polytechnic Technician College
  Shandong 252027
  People's Republic of China
;
    'Buqin Jing' .
; School of Chemistry and Chemical Engineering
  Liaocheng University
  Shandong 252059
  People's Republic of China
;
data_I
_audit_creation_method     SHELXL-97
_chemical_name_systematic
;
{2-(4-Hydroxyphenyl)-2-[(3-methoxy-2-oxidobenzylidene)amino-
\k^2^<i>O</i>^2^,<i>N</i>]propanoato-\k<i>O</i>}(1,10-phenanthroline-
\k^2^<i>N</i>,<i>N</i>')copper(II) dihydrate
;
_chemical_name_common     ?
_chemical_formula_moiety     'C29 H23 Cu N3 O5, 2(H2 O)'
_chemical_formula_sum     'C29 H27 Cu N3 O7'
_chemical_formula_iupac     '[Cu (C17 H15 N O5) (C12 H8 N2)], 2H2 O'
_chemical_formula_weight     593.08
_chemical_melting_point     ?
_symmetry_cell_setting     monoclinic
_symmetry_space_group_name_H-M     'C 2'
_symmetry_space_group_name_Hall     'C 2y'
loop_
    _symmetry_equiv_pos_as_xyz
    'x, y, z'
    '-x, y, -z'
    'x+1/2, y+1/2, z'
    '-x+1/2, y+1/2, -z'
_cell_length_a     11.755(3)
_cell_length_b     20.653(5)
_cell_length_c     13.202(3)
_cell_angle_alpha     90.00
_cell_angle_beta     96.935(4)
_cell_angle_gamma     90.00
_cell_volume     3181.6(14)
_cell_formula_units_Z     4
_cell_measurement_reflns_used     2405
_cell_measurement_theta_min     2.404
_cell_measurement_theta_max     22.198
_cell_measurement_temperature     298(2)
_exptl_crystal_description     block
_exptl_crystal_colour     blue
_exptl_crystal_size_max     0.48
_exptl_crystal_size_mid     0.42
_exptl_crystal_size_min     0.38
_exptl_crystal_density_diffrn     1.238
_exptl_crystal_density_meas     ?
_exptl_crystal_density_method     'not measured'
_exptl_crystal_F_000     1228
_exptl_absorpt_coefficient_mu     0.731
_exptl_absorpt_correction_type     multi-scan
_exptl_absorpt_process_details     '(SADABS; Sheldrick, 1996)'
_exptl_absorpt_correction_T_min     0.7204
_exptl_absorpt_correction_T_max     0.7685
_exptl_special_details
;
;
_diffrn_ambient_temperature     298(2)
_diffrn_radiation_type     MoK\a
_diffrn_radiation_wavelength     0.71073
_diffrn_radiation_source     'fine-focus sealed tube'
_diffrn_radiation_monochromator     graphite
_diffrn_measurement_device_type     'Bruker SMART 1000 CCD area-detector'
_diffrn_measurement_method     '\f and \w'
_diffrn_detector_area_resol_mean     ?
_diffrn_reflns_number     8117
_diffrn_reflns_av_R_equivalents     0.0401
_diffrn_reflns_av_sigmaI/netI     0.0646
_diffrn_reflns_theta_min     1.97
_diffrn_reflns_theta_max     25.00
_diffrn_reflns_theta_full     25.00
_diffrn_measured_fraction_theta_max     0.978
_diffrn_measured_fraction_theta_full     0.978
_diffrn_reflns_limit_h_min     -13
_diffrn_reflns_limit_h_max     13
_diffrn_reflns_limit_k_min     -10
_diffrn_reflns_limit_k_max     24
_diffrn_reflns_limit_l_min     -15
_diffrn_reflns_limit_l_max     15
_diffrn_standards_number     ?
_diffrn_standards_interval_count     ?
_diffrn_standards_interval_time     ?
_diffrn_standards_decay_%     ?
_refine_special_details
;
Refinement of <i>F</i>^2^ against ALL reflections. The weighted <i>R</i>-factor
<i>wR</i> and goodness of fit <i>S</i> are based on <i>F</i>^2^, conventional
<i>R</i>-factors <i>R</i> are based on <i>F</i>, with <i>F</i> set to zero for
negative <i>F</i>^2^. The threshold expression of <i>F</i>^2^ >
\s(<i>F</i>^2^) is used only for calculating <i>R</i>-factors(gt) <i>etc</i>.
and is not relevant to the choice of reflections for refinement.
<i>R</i>-factors based on <i>F</i>^2^ are statistically about twice as large
as those based on <i>F</i>, and <i>R</i>- factors based on ALL data will be
even larger.
;
_reflns_number_total     3778
_reflns_number_gt     2811
_reflns_threshold_expression     I>2\s(I)
_refine_ls_structure_factor_coef     Fsqd
_refine_ls_matrix_type     full
_refine_ls_R_factor_all     0.0963
_refine_ls_R_factor_gt     0.0711
_refine_ls_wR_factor_gt     0.1750
_refine_ls_wR_factor_ref     0.2019
_refine_ls_goodness_of_fit_ref     1.042
_refine_ls_restrained_S_all     1.043
_refine_ls_number_reflns     3778
_refine_ls_number_parameters     363
_refine_ls_number_restraints     15
_refine_ls_hydrogen_treatment     constr
_refine_ls_weighting_scheme     calc
_refine_ls_weighting_details
         'calc w=1/[\s^2^(Fo^2^)+(0.1348P)^2^+0.0000P] where P=(Fo^2^+2Fc^2^)/3'
_atom_sites_solution_hydrogens     geom
_atom_sites_solution_primary     direct
_atom_sites_solution_secondary     difmap
_refine_ls_shift/su_max     0.000
_refine_ls_shift/su_mean     0.000
_refine_diff_density_max     1.189
_refine_diff_density_min     -0.318
_refine_ls_extinction_method     none
_refine_ls_extinction_coef     ?
_refine_ls_abs_structure_details     'Flack (1983), 957 Friedel pairs'
_refine_ls_abs_structure_Flack     -0.02(3)
loop_
    _atom_type_symbol
    _atom_type_description
    _atom_type_scat_dispersion_real
    _atom_type_scat_dispersion_imag
    _atom_type_scat_source
    'C' 'C' 0.0033 0.0016
                         'International Tables Vol C Tables 4.2.6.8 and 6.1.1.4'
    'H' 'H' 0.0000 0.0000
                         'International Tables Vol C Tables 4.2.6.8 and 6.1.1.4'
    'O' 'O' 0.0106 0.0060
                         'International Tables Vol C Tables 4.2.6.8 and 6.1.1.4'
    'Cu' 'Cu' 0.3201 1.2651
                         'International Tables Vol C Tables 4.2.6.8 and 6.1.1.4'
    'N' 'N' 0.0061 0.0033
                         'International Tables Vol C Tables 4.2.6.8 and 6.1.1.4'
_computing_data_collection     'SMART (Bruker, 2007)'
_computing_cell_refinement     'SAINT (Bruker, 2007)'
_computing_data_reduction     'SAINT (Bruker, 2007)'
_computing_structure_solution     'SHELXS97 (Sheldrick, 2008)'
_computing_structure_refinement     'SHELXL97 (Sheldrick, 2008)'
_computing_molecular_graphics
                     'SHELXTL (Sheldrick, 2008) and DIAMOND (Brandenburg, 1999)'
_computing_publication_material     'SHELXTL (Sheldrick, 2008)'
loop_
    _atom_site_type_symbol
    _atom_site_label
    _atom_site_fract_x
    _atom_site_fract_y
    _atom_site_fract_z
    _atom_site_U_iso_or_equiv
    _atom_site_adp_type
    _atom_site_calc_flag
    _atom_site_refinement_flags
    _atom_site_occupancy
    _atom_site_disorder_assembly
    _atom_site_disorder_group
    Cu Cu1 0.47884(7) 0.39140(5) 0.30240(6) 0.0528(3) Uani d . 1 . .
    O O1 0.3247(4) 0.3954(4) 0.2218(4) 0.0629(13) Uani d . 1 . .
    O O2 0.1982(6) 0.4622(4) 0.1409(6) 0.086(2) Uani d . 1 . .
    O O3 0.6863(7) 0.7563(4) 0.1644(6) 0.093(2) Uani d . 1 . .
    H H3 0.6884 0.7738 0.1089 0.139 Uiso calc RD 1 . .
    O O4 0.6105(4) 0.3954(4) 0.4054(4) 0.0615(13) Uani d . 1 . .
    O O5 0.7833(6) 0.3774(4) 0.5400(5) 0.085(2) Uani d . 1 . .
    O O6 0.0460(5) 0.3655(3) 0.1065(5) 0.091(2) Uani d D 1 . .
    H H30 0.0785 0.3555 0.0545 0.110 Uiso d RD 1 . .
    H H31 0.0698 0.4039 0.1183 0.110 Uiso d RD 1 . .
    O O7 0.1122(9) 0.5336(6) 0.9760(9) 0.140(4) Uani d D 1 . .
    H H33 0.1504 0.5389 1.0343 0.169 Uiso d RD 1 . .
    H H32 0.1276 0.4940 0.9671 0.169 Uiso d RD 1 . .
    N N1 0.4673(6) 0.4843(5) 0.2928(5) 0.048(2) Uani d . 1 . .
    N N3 0.4572(7) 0.2951(4) 0.3234(6) 0.057(2) Uani d . 1 . .
    N N2 0.5696(6) 0.3454(4) 0.1729(5) 0.064(2) Uani d . 1 . .
    C C1 0.2914(8) 0.4502(5) 0.1928(7) 0.064(2) Uani d . 1 . .
    C C2 0.3727(7) 0.5070(4) 0.2167(6) 0.0523(19) Uani d . 1 . .
    H H2 0.3323 0.5430 0.2447 0.063 Uiso calc R 1 . .
    C C3 0.4188(7) 0.5280(5) 0.1168(6) 0.058(2) Uani d . 1 . .
    H H3A 0.4647 0.4932 0.0938 0.070 Uiso calc R 1 . .
    H H3B 0.3544 0.5350 0.0647 0.070 Uiso calc R 1 . .
    C C4 0.4896(7) 0.5882(4) 0.1279(5) 0.0502(18) Uani d . 1 . .
    C C5 0.4378(8) 0.6477(5) 0.1252(8) 0.072(3) Uani d . 1 . .
    H H5 0.3583 0.6500 0.1152 0.086 Uiso calc R 1 . .
    C C6 0.5015(8) 0.7054(5) 0.1372(7) 0.070(2) Uani d . 1 . .
    H H6 0.4648 0.7453 0.1353 0.084 Uiso calc R 1 . .
    C C7 0.6210(9) 0.7016(5) 0.1519(6) 0.067(2) Uani d . 1 . .
    C C8 0.6746(8) 0.6425(6) 0.1572(7) 0.070(3) Uani d . 1 . .
    H H8 0.7542 0.6405 0.1691 0.084 Uiso calc R 1 . .
    C C9 0.6109(8) 0.5849(5) 0.1449(6) 0.059(2) Uani d . 1 . .
    H H9 0.6479 0.5451 0.1479 0.071 Uiso calc R 1 . .
    C C10 0.5227(7) 0.5261(5) 0.3509(6) 0.055(2) Uani d . 1 . .
    H H10 0.5003 0.5692 0.3433 0.065 Uiso calc R 1 . .
    C C11 0.6173(7) 0.5113(5) 0.4271(6) 0.055(2) Uani d . 1 . .
    C C12 0.6726(9) 0.5654(5) 0.4794(7) 0.075(3) Uani d . 1 . .
    H H12 0.6470 0.6075 0.4654 0.090 Uiso calc R 1 . .
    C C13 0.7641(9) 0.5534(7) 0.5505(8) 0.089(3) Uani d U 1 . .
    H H13 0.8008 0.5880 0.5857 0.107 Uiso calc R 1 . .
    C C14 0.8038(10) 0.4923(6) 0.5719(7) 0.079(3) Uani d U 1 . .
    H H14 0.8680 0.4864 0.6194 0.095 Uiso calc R 1 . .
    C C15 0.7517(8) 0.4403(6) 0.5254(6) 0.061(2) Uani d . 1 . .
    C C16 0.6550(7) 0.4463(5) 0.4466(6) 0.056(2) Uani d . 1 . .
    C C17 0.8766(10) 0.3668(7) 0.6178(10) 0.106(4) Uani d . 1 . .
    H H17A 0.9476 0.3727 0.5899 0.158 Uiso calc R 1 . .
    H H17B 0.8728 0.3235 0.6435 0.158 Uiso calc R 1 . .
    H H17C 0.8722 0.3971 0.6723 0.158 Uiso calc R 1 . .
    C C18 0.4013(8) 0.2711(5) 0.3963(7) 0.068(2) Uani d . 1 . .
    H H18 0.3718 0.2998 0.4408 0.081 Uiso calc R 1 . .
    C C19 0.3855(10) 0.2077(6) 0.4090(9) 0.084(3) Uani d . 1 . .
    H H19 0.3461 0.1933 0.4617 0.101 Uiso calc R 1 . .
    C C20 0.4272(10) 0.1631(6) 0.3443(10) 0.085(3) Uani d U 1 . .
    H H20 0.4154 0.1189 0.3515 0.101 Uiso calc R 1 . .
    C C21 0.4880(8) 0.1874(5) 0.2676(8) 0.067(2) Uani d U 1 . .
    C C22 0.5018(7) 0.2544(5) 0.2576(7) 0.059(2) Uani d . 1 . .
    C C23 0.5601(7) 0.2798(5) 0.1781(6) 0.054(2) Uani d . 1 . .
    C C24 0.6054(9) 0.2391(6) 0.1102(8) 0.073(3) Uani d U 1 . .
    C C25 0.6605(8) 0.2653(7) 0.0366(8) 0.088(3) Uani d U 1 . .
    H H25 0.6918 0.2384 -0.0093 0.106 Uiso calc R 1 . .
    C C26 0.6710(10) 0.3290(8) 0.0287(9) 0.092(3) Uani d U 1 . .
    H H26 0.7081 0.3465 -0.0233 0.110 Uiso calc R 1 . .
    C C27 0.6258(8) 0.3701(6) 0.0993(7) 0.080(3) Uani d . 1 . .
    H H27 0.6350 0.4147 0.0948 0.096 Uiso calc R 1 . .
    C C28 0.5357(9) 0.1457(6) 0.1986(10) 0.085(3) Uani d U 1 . .
    H H28 0.5291 0.1010 0.2037 0.103 Uiso calc R 1 . .
    C C29 0.5923(12) 0.1733(7) 0.1232(10) 0.092(4) Uani d U 1 . .
    H H29 0.6236 0.1457 0.0783 0.110 Uiso calc R 1 . .
loop_
    _atom_site_aniso_label
    _atom_site_aniso_U_11
    _atom_site_aniso_U_22
    _atom_site_aniso_U_33
    _atom_site_aniso_U_12
    _atom_site_aniso_U_13
    _atom_site_aniso_U_23
    Cu1 0.0548(5) 0.0557(6) 0.0464(5) -0.0062(6) -0.0006(3) 0.0017(5)
    O1 0.062(3) 0.053(3) 0.070(3) -0.016(4) -0.005(2) 0.000(4)
    O2 0.070(4) 0.092(5) 0.089(5) -0.018(4) -0.025(4) 0.032(4)
    O3 0.096(5) 0.082(5) 0.102(5) -0.038(4) 0.023(4) -0.002(4)
    O4 0.066(3) 0.059(3) 0.055(3) -0.004(4) -0.009(2) -0.001(4)
    O5 0.086(4) 0.090(7) 0.072(4) 0.003(4) -0.021(3) 0.009(4)
    O6 0.108(5) 0.077(5) 0.084(5) -0.032(4) -0.008(4) 0.007(4)
    O7 0.127(7) 0.129(9) 0.162(9) 0.001(7) 0.002(6) 0.026(8)
    N1 0.052(4) 0.054(5) 0.037(3) -0.001(3) 0.003(3) 0.003(3)
    N3 0.057(4) 0.056(5) 0.057(4) -0.004(4) 0.001(3) -0.005(4)
    N2 0.053(4) 0.084(6) 0.052(4) -0.003(4) -0.006(3) -0.002(4)
    C1 0.055(5) 0.063(6) 0.071(5) -0.014(4) -0.004(4) 0.009(5)
    C2 0.056(4) 0.056(5) 0.044(4) 0.000(4) 0.001(3) 0.007(4)
    C3 0.055(4) 0.073(6) 0.046(4) -0.013(4) 0.002(3) 0.005(4)
    C4 0.060(5) 0.051(5) 0.039(4) -0.008(4) 0.004(3) 0.006(3)
    C5 0.053(5) 0.073(7) 0.092(7) 0.009(5) 0.019(4) 0.020(6)
    C6 0.074(6) 0.057(6) 0.082(6) -0.003(5) 0.020(5) 0.006(5)
    C7 0.089(6) 0.062(6) 0.054(5) -0.014(5) 0.021(4) 0.000(4)
    C8 0.051(5) 0.083(7) 0.071(6) -0.021(5) -0.012(4) 0.007(5)
    C9 0.067(5) 0.064(6) 0.047(5) -0.004(5) 0.005(4) 0.001(4)
    C10 0.062(5) 0.054(5) 0.044(4) -0.014(4) -0.005(4) 0.001(4)
    C11 0.056(4) 0.062(6) 0.047(4) -0.009(4) 0.008(3) -0.002(4)
    C12 0.097(7) 0.066(6) 0.058(5) -0.014(6) -0.005(5) -0.010(5)
    C13 0.086(7) 0.099(9) 0.076(7) -0.021(6) -0.016(5) -0.018(6)
    C14 0.088(7) 0.094(8) 0.051(5) -0.015(6) -0.006(5) 0.000(5)
    C15 0.057(5) 0.081(7) 0.043(4) -0.005(5) 0.000(3) 0.011(5)
    C16 0.053(4) 0.075(6) 0.039(4) -0.006(4) 0.001(3) -0.002(4)
    C17 0.088(7) 0.126(12) 0.090(7) 0.011(7) -0.037(6) -0.001(7)
    C18 0.069(5) 0.076(7) 0.059(5) -0.006(5) 0.014(4) 0.005(5)
    C19 0.088(7) 0.083(8) 0.083(7) -0.026(6) 0.018(5) 0.003(6)
    C20 0.088(7) 0.061(6) 0.101(8) -0.016(6) -0.004(6) -0.007(6)
    C21 0.067(5) 0.050(5) 0.077(6) -0.006(5) -0.016(4) -0.005(5)
    C22 0.053(4) 0.063(6) 0.054(5) -0.008(4) -0.017(4) -0.003(4)
    C23 0.049(4) 0.062(6) 0.047(4) 0.001(4) -0.003(3) -0.008(4)
    C24 0.067(6) 0.085(7) 0.063(5) 0.005(5) -0.007(4) -0.016(5)
    C25 0.066(6) 0.121(8) 0.075(6) 0.022(7) 0.001(5) -0.012(7)
    C26 0.081(7) 0.132(9) 0.066(6) 0.025(7) 0.022(5) 0.015(7)
    C27 0.076(5) 0.105(10) 0.060(5) 0.001(6) 0.013(4) 0.015(6)
    C28 0.083(7) 0.061(7) 0.108(9) -0.005(5) -0.006(6) -0.005(6)
    C29 0.092(8) 0.092(8) 0.088(8) 0.012(7) -0.001(6) -0.041(7)
_geom_special_details
;
All e.s.d.'s (except the e.s.d. in the dihedral angle between two l.s. planes)
are estimated using the full covariance matrix. The cell e.s.d.'s are taken
into account individually in the estimation of e.s.d.'s in distances, angles
and torsion angles; correlations between e.s.d.'s in cell parameters are only
used when they are defined by crystal symmetry. An approximate (isotropic)
treatment of cell e.s.d.'s is used for estimating e.s.d.'s involving l.s.
planes.
;
loop_
    _geom_bond_atom_site_label_1
    _geom_bond_atom_site_label_2
    _geom_bond_site_symmetry_2
    _geom_bond_distance
    _geom_bond_publ_flag
    Cu1 N1 . 1.926(10) y
    Cu1 O4 . 1.935(5) y
    Cu1 O1 . 1.989(5) y
    Cu1 N3 . 2.029(9) y
    Cu1 N2 . 2.325(8) y
    O1 C1 . 1.243(12) ?
    O2 C1 . 1.245(11) ?
    O3 C7 . 1.365(12) ?
    O3 H3 . 0.8200 ?
    O4 C16 . 1.267(12) ?
    O5 C15 . 1.357(14) ?
    O5 C17 . 1.425(12) ?
    O6 H30 . 0.8500 ?
    O6 H31 . 0.8500 ?
    O7 H33 . 0.8500 ?
    O7 H32 . 0.8501 ?
    N1 C10 . 1.280(11) ?
    N1 C2 . 1.482(10) ?
    N3 C18 . 1.325(13) ?
    N3 C22 . 1.358(13) ?
    N2 C27 . 1.339(12) ?
    N2 C23 . 1.361(12) ?
    C1 C2 . 1.521(12) ?
    C2 C3 . 1.547(11) ?
    C2 H2 . 0.9800 ?
    C3 C4 . 1.493(12) ?
    C3 H3A . 0.9700 ?
    C3 H3B . 0.9700 ?
    C4 C5 . 1.370(13) ?
    C4 C9 . 1.418(13) ?
    C5 C6 . 1.405(14) ?
    C5 H5 . 0.9300 ?
    C6 C7 . 1.396(14) ?
    C6 H6 . 0.9300 ?
    C7 C8 . 1.373(15) ?
    C8 C9 . 1.404(14) ?
    C8 H8 . 0.9300 ?
    C9 H9 . 0.9300 ?
    C10 C11 . 1.439(11) ?
    C10 H10 . 0.9300 ?
    C11 C12 . 1.429(13) ?
    C11 C16 . 1.428(13) ?
    C12 C13 . 1.363(15) ?
    C12 H12 . 0.9300 ?
    C13 C14 . 1.363(17) ?
    C13 H13 . 0.9300 ?
    C14 C15 . 1.347(15) ?
    C14 H14 . 0.9300 ?
    C15 C16 . 1.450(12) ?
    C17 H17A . 0.9600 ?
    C17 H17B . 0.9600 ?
    C17 H17C . 0.9600 ?
    C18 C19 . 1.337(16) ?
    C18 H18 . 0.9300 ?
    C19 C20 . 1.384(17) ?
    C19 H19 . 0.9300 ?
    C20 C21 . 1.400(17) ?
    C20 H20 . 0.9300 ?
    C21 C22 . 1.402(14) ?
    C21 C28 . 1.418(16) ?
    C22 C23 . 1.422(13) ?
    C23 C24 . 1.382(14) ?
    C24 C25 . 1.346(16) ?
    C24 C29 . 1.379(18) ?
    C25 C26 . 1.327(19) ?
    C25 H25 . 0.9300 ?
    C26 C27 . 1.412(17) ?
    C26 H26 . 0.9300 ?
    C27 H27 . 0.9300 ?
    C28 C29 . 1.39(2) ?
    C28 H28 . 0.9300 ?
    C29 H29 . 0.9300 ?
loop_
    _geom_angle_atom_site_label_1
    _geom_angle_atom_site_label_2
    _geom_angle_atom_site_label_3
    _geom_angle_site_symmetry_1
    _geom_angle_site_symmetry_3
    _geom_angle
    _geom_angle_publ_flag
    N1 Cu1 O4 . . 92.8(3) ?
    N1 Cu1 O1 . . 82.6(3) ?
    O4 Cu1 O1 . . 166.9(3) ?
    N1 Cu1 N3 . . 167.6(3) ?
    O4 Cu1 N3 . . 92.8(3) ?
    O1 Cu1 N3 . . 89.6(3) ?
    N1 Cu1 N2 . . 113.2(3) ?
    O4 Cu1 N2 . . 97.8(2) ?
    O1 Cu1 N2 . . 95.3(2) ?
    N3 Cu1 N2 . . 77.1(3) ?
    C1 O1 Cu1 . . 115.8(6) ?
    C7 O3 H3 . . 109.5 ?
    C16 O4 Cu1 . . 126.2(7) ?
    C15 O5 C17 . . 115.1(9) ?
    H30 O6 H31 . . 101.8 ?
    H33 O7 H32 . . 98.7 ?
    C10 N1 C2 . . 118.6(9) ?
    C10 N1 Cu1 . . 127.3(6) ?
    C2 N1 Cu1 . . 113.6(6) ?
    C18 N3 C22 . . 119.8(9) ?
    C18 N3 Cu1 . . 123.1(8) ?
    C22 N3 Cu1 . . 117.1(7) ?
    C27 N2 C23 . . 117.8(9) ?
    C27 N2 Cu1 . . 133.5(7) ?
    C23 N2 Cu1 . . 108.7(6) ?
    O1 C1 O2 . . 125.1(9) ?
    O1 C1 C2 . . 118.1(7) ?
    O2 C1 C2 . . 116.7(9) ?
    N1 C2 C1 . . 107.4(7) ?
    N1 C2 C3 . . 110.8(6) ?
    C1 C2 C3 . . 108.4(7) ?
    N1 C2 H2 . . 110.1 ?
    C1 C2 H2 . . 110.1 ?
    C3 C2 H2 . . 110.1 ?
    C4 C3 C2 . . 113.5(7) ?
    C4 C3 H3A . . 108.9 ?
    C2 C3 H3A . . 108.9 ?
    C4 C3 H3B . . 108.9 ?
    C2 C3 H3B . . 108.9 ?
    H3A C3 H3B . . 107.7 ?
    C5 C4 C9 . . 118.8(8) ?
    C5 C4 C3 . . 120.2(8) ?
    C9 C4 C3 . . 121.0(8) ?
    C4 C5 C6 . . 121.9(8) ?
    C4 C5 H5 . . 119.1 ?
    C6 C5 H5 . . 119.1 ?
    C7 C6 C5 . . 118.8(9) ?
    C7 C6 H6 . . 120.6 ?
    C5 C6 H6 . . 120.6 ?
    O3 C7 C8 . . 118.8(9) ?
    O3 C7 C6 . . 120.9(10) ?
    C8 C7 C6 . . 120.3(9) ?
    C7 C8 C9 . . 120.8(9) ?
    C7 C8 H8 . . 119.6 ?
    C9 C8 H8 . . 119.6 ?
    C8 C9 C4 . . 119.4(10) ?
    C8 C9 H9 . . 120.3 ?
    C4 C9 H9 . . 120.3 ?
    N1 C10 C11 . . 124.7(9) ?
    N1 C10 H10 . . 117.6 ?
    C11 C10 H10 . . 117.6 ?
    C12 C11 C16 . . 122.4(8) ?
    C12 C11 C10 . . 116.1(9) ?
    C16 C11 C10 . . 121.5(8) ?
    C13 C12 C11 . . 117.7(10) ?
    C13 C12 H12 . . 121.1 ?
    C11 C12 H12 . . 121.1 ?
    C14 C13 C12 . . 122.3(11) ?
    C14 C13 H13 . . 118.9 ?
    C12 C13 H13 . . 118.9 ?
    C15 C14 C13 . . 121.2(10) ?
    C15 C14 H14 . . 119.4 ?
    C13 C14 H14 . . 119.4 ?
    C14 C15 O5 . . 126.5(8) ?
    C14 C15 C16 . . 122.2(10) ?
    O5 C15 C16 . . 111.2(9) ?
    O4 C16 C11 . . 126.9(7) ?
    O4 C16 C15 . . 118.9(9) ?
    C11 C16 C15 . . 114.2(8) ?
    O5 C17 H17A . . 109.5 ?
    O5 C17 H17B . . 109.5 ?
    H17A C17 H17B . . 109.5 ?
    O5 C17 H17C . . 109.5 ?
    H17A C17 H17C . . 109.5 ?
    H17B C17 H17C . . 109.5 ?
    N3 C18 C19 . . 123.1(10) ?
    N3 C18 H18 . . 118.5 ?
    C19 C18 H18 . . 118.5 ?
    C18 C19 C20 . . 120.6(10) ?
    C18 C19 H19 . . 119.7 ?
    C20 C19 H19 . . 119.7 ?
    C19 C20 C21 . . 117.3(10) ?
    C19 C20 H20 . . 121.4 ?
    C21 C20 H20 . . 121.4 ?
    C22 C21 C20 . . 119.8(10) ?
    C22 C21 C28 . . 118.6(10) ?
    C20 C21 C28 . . 121.6(10) ?
    N3 C22 C21 . . 119.5(9) ?
    N3 C22 C23 . . 120.1(9) ?
    C21 C22 C23 . . 120.4(9) ?
    N2 C23 C24 . . 122.2(9) ?
    N2 C23 C22 . . 117.1(8) ?
    C24 C23 C22 . . 120.7(10) ?
    C25 C24 C23 . . 118.7(12) ?
    C25 C24 C29 . . 123.8(12) ?
    C23 C24 C29 . . 117.5(11) ?
    C26 C25 C24 . . 120.9(12) ?
    C26 C25 H25 . . 119.5 ?
    C24 C25 H25 . . 119.5 ?
    C25 C26 C27 . . 119.9(11) ?
    C25 C26 H26 . . 120.1 ?
    C27 C26 H26 . . 120.1 ?
    N2 C27 C26 . . 120.6(12) ?
    N2 C27 H27 . . 119.7 ?
    C26 C27 H27 . . 119.7 ?
    C29 C28 C21 . . 118.2(11) ?
    C29 C28 H28 . . 120.9 ?
    C21 C28 H28 . . 120.9 ?
    C24 C29 C28 . . 124.4(12) ?
    C24 C29 H29 . . 117.8 ?
    C28 C29 H29 . . 117.8 ?
loop_
    _geom_torsion_atom_site_label_1
    _geom_torsion_atom_site_label_2
    _geom_torsion_atom_site_label_3
    _geom_torsion_atom_site_label_4
    _geom_torsion_site_symmetry_1
    _geom_torsion_site_symmetry_2
    _geom_torsion_site_symmetry_3
    _geom_torsion_site_symmetry_4
    _geom_torsion
    _geom_torsion_publ_flag
    C1 C2 C3 C4 . . . . 173.6(7) ?
loop_
    _geom_hbond_atom_site_label_D
    _geom_hbond_atom_site_label_H
    _geom_hbond_atom_site_label_A
    _geom_hbond_site_symmetry_A
    _geom_hbond_distance_DH
    _geom_hbond_distance_HA
    _geom_hbond_distance_DA
    _geom_hbond_angle_DHA
    O6 H31 O2 . 0.85 1.93 2.684(9) 148
    O3 H3 O6 3 0.82 2.53 2.843(11) 104
    O6 H30 O6 2 0.85 2.44 2.888(11) 114
    O7 H33 O2 1_556 0.85 2.15 2.721(13) 125
    C18 H18 O5 2_656 0.93 2.46 3.268(13) 145
