# Supplementary material for: {2-(4-Hy­droxy­phen­yl)-2-[(3-meth­oxy-2-oxidobenzyl­idene)amino-κ2 O 2,N]propanoato-κO}(1,10-phenanthroline-κ2 N,N′)copper(II) dihydrate
Source: Acta Crystallogr Sect E Struct Rep Online. 2011 Mar 19;67(Pt 4):m465–6. doi: 10.1107/S1600536811009627 (PMC3099980; doi:10.1107/S1600536811009627)
Supplement: Supplementary file 2 [file e-67-0m465-Isup2.hkl]

# 
# h,k,l, Fc-squared, Fo-squared, sigma(Fo-squared) and status flag 
# 
data_I
_shelx_title ' 050705b in C2' 
_shelx_refln_list_code          4 
_shelx_F_calc_maximum      331.17 
_exptl_crystal_F_000      1228.00 
_reflns_d_resolution_high  0.8409 
 
loop_ 
 _symmetry_equiv_pos_as_xyz 
 'x, y, z' 
 '-x, y, -z' 
 'x+1/2, y+1/2, z' 
 '-x+1/2, y+1/2, -z' 
 
_cell_length_a    11.7546 
_cell_length_b    20.6531 
_cell_length_c    13.2021 
_cell_angle_alpha  90.000 
_cell_angle_beta   96.935 
_cell_angle_gamma  90.000 
 
_shelx_F_squared_multiplier     1.000 
 
loop_ 
 _refln_index_h 
 _refln_index_k 
 _refln_index_l 
 _refln_F_squared_calc 
 _refln_F_squared_meas 
 _refln_F_squared_sigma 
 _refln_observed_status 
   5  -9   0      585.66      454.31     26.50 o 
   6  -8   0     1055.83      945.70     63.13 o 
   5  -7   0     1216.21     1385.66     91.49 o 
   7  -7   0     1885.43     2097.34    125.12 o 
   4  -6   0     1919.64     2575.96     97.14 o 
   6  -6   0     2128.83     1828.02    121.23 o 
   8  -6   0     3430.78     3445.95    194.15 o 
   5  -5   0     2970.14     2823.48    152.86 o 
   7  -5   0     1293.54     1523.06     99.65 o 
   9  -5   0      338.59      225.03     53.34 o 
   4  -4   0     5611.25     4576.49    157.58 o 
   6  -4   0      884.51      816.17     65.13 o 
   8  -4   0      166.10      226.02     32.31 o 
  10  -4   0       89.35       30.37     42.30 o 
   3  -3   0     1441.86     2122.64     76.68 o 
   5  -3   0     4676.54     4257.71    199.86 o 
   7  -3   0      837.21      775.33     47.68 o 
   9  -3   0       93.02       29.46     25.96 o 
  11  -3   0       81.41       46.89     34.63 o 
   6  -2   0     1563.08     1501.53     57.93 o 
   8  -2   0      181.86      146.14     40.16 o 
  10  -2   0        1.75       -7.89     26.84 o 
  12  -2   0      122.28      169.97     44.61 o 
   5  -1   0     1009.27     1100.74     45.09 o 
   7  -1   0     4075.50     3320.92    113.84 o 
   9  -1   0       45.76       47.46     22.11 o 
  11  -1   0       35.43       15.31     35.27 o 
  13  -1   0        6.61      -22.93     45.56 o 
   2   0   0    34747.02    25110.13    716.67 o 
   6   0   0     4118.82     4326.42    136.94 o 
   8   0   0      640.82      824.01     42.56 o 
  10   0   0      399.63      367.57     49.65 o 
  12   0   0        0.28      -33.21     30.62 o 
   5   1   0     1396.12     1345.03     47.43 o 
   7   1   0     4263.95     3549.53    115.66 o 
   9   1   0       34.11       58.48     22.68 o 
  11   1   0       36.09        9.19     33.58 o 
  13   1   0        7.99      -50.98     38.00 o 
   0   2   0    23835.23    35707.99   1681.56 o 
   6   2   0     1557.84     1643.68     60.40 o 
   8   2   0      256.87      207.51     26.87 o 
  10   2   0        5.12       -4.92     28.84 o 
  12   2   0      122.03      115.72     42.44 o 
   1   3   0      338.46      570.30     26.51 o 
   3   3   0     2083.54     2895.01    161.77 o 
   5   3   0     4531.56     4146.95    132.64 o 
   7   3   0      914.91      882.12     42.00 o 
   9   3   0      132.69       71.17     31.44 o 
  11   3   0       74.58       54.66     36.21 o 
  13   3   0       14.91        5.51     42.63 o 
   0   4   0     7272.91     9642.84    424.44 o 
   4   4   0     5845.56     4180.11    190.88 o 
   6   4   0     1025.81      921.00     41.22 o 
   8   4   0      223.57      229.14     28.57 o 
  10   4   0      110.36       48.28     33.27 o 
  12   4   0       15.43      -51.56     35.41 o 
   5   5   0     2849.77     2554.23     92.57 o 
   7   5   0     1343.63     1391.06     58.82 o 
   9   5   0      353.59      351.40     47.29 o 
  11   5   0      478.59      633.55     65.79 o 
  13   5   0        7.98        8.30     45.17 o 
   0   6   0    26601.80    17831.57    820.01 o 
   2   6   0     9862.34    14108.00    406.20 o 
   4   6   0     2429.06     2810.82    201.24 o 
   6   6   0     2365.00     2114.03     87.91 o 
   8   6   0     3402.04     3092.20    112.28 o 
  10   6   0      607.12      768.81     67.16 o 
  12   6   0       37.67       -2.68     39.97 o 
   1   7   0     9773.47    12862.75    318.75 o 
   3   7   0     2265.49     1659.00     57.04 o 
   5   7   0     1471.32     1467.22     70.86 o 
   7   7   0     1881.27     1800.63    134.92 o 
   9   7   0      190.27      212.15     43.30 o 
  11   7   0       92.71       33.69     37.40 o 
  13   7   0        9.90      -34.61     41.07 o 
   0   8   0    27425.73    25799.38    894.56 o 
   2   8   0    10265.04     8664.29    254.80 o 
   6   8   0      939.85      810.03     42.44 o 
   8   8   0       33.57       21.25     22.90 o 
  10   8   0       85.54       68.71     37.12 o 
  12   8   0       46.84      -37.28     55.16 o 
   1   9   0    18095.20    20312.43    500.97 o 
   3   9   0     8068.21     7694.85    238.45 o 
   5   9   0      781.14      630.37     45.30 o 
   7   9   0     1308.95     1085.70     53.35 o 
   9   9   0      562.66      876.29    131.03 o 
  11   9   0        2.06      -52.63     41.99 o 
   0  10   0    11938.62    15425.84    788.26 o 
   2  10   0    10261.05    11628.18    293.20 o 
   4  10   0     1798.26     1763.07     63.72 o 
   6  10   0     1966.24     1471.36     82.58 o 
   8  10   0     1158.30     1126.02     58.41 o 
  10  10   0      116.07      114.22     77.31 o 
  12  10   0       72.02       69.92     47.83 o 
   1  11   0     3797.98     3361.89     94.04 o 
   3  11   0     1475.48     1406.49     53.33 o 
   5  11   0     1054.86     1131.81     64.51 o 
   7  11   0      657.64      835.12    113.39 o 
   9  11   0      118.00       65.13     36.56 o 
  11  11   0       50.32       -1.76     38.02 o 
   0  12   0     2551.64     2293.93     98.07 o 
   2  12   0      809.35      900.94     34.79 o 
   4  12   0     2081.27     1679.43     82.38 o 
   6  12   0     1137.39      834.12     57.90 o 
   8  12   0       25.34       -0.36     31.63 o 
  10  12   0        2.53      -18.58     35.46 o 
  12  12   0       18.09      -30.88     40.65 o 
   1  13   0     2395.79     2244.27     69.20 o 
   3  13   0     1843.08     2089.12     78.54 o 
   5  13   0      903.02      930.11     59.32 o 
   7  13   0      400.72      528.13     58.80 o 
   9  13   0       18.23      -45.83     31.00 o 
  11  13   0       43.32      -40.96     41.51 o 
   0  14   0     2235.27     2506.44    116.34 o 
   2  14   0      660.40      621.65     39.10 o 
   4  14   0     1001.16      964.58     49.46 o 
   6  14   0      913.70      999.54     69.97 o 
   8  14   0      225.86      243.57     49.43 o 
  10  14   0      256.20      329.49     62.94 o 
   1  15   0     3139.30     2898.75    103.14 o 
   3  15   0     1346.95     1244.35     57.26 o 
   5  15   0      616.21      671.29     58.80 o 
   7  15   0      740.63      793.58     70.48 o 
   9  15   0      228.44      265.85     52.99 o 
   0  16   0     5311.42     5561.24    309.36 o 
   2  16   0     1183.58     1149.99     55.06 o 
   4  16   0      185.71      238.03     41.82 o 
   6  16   0      936.35     1004.36     72.20 o 
   8  16   0      314.80      318.76     53.82 o 
  10  16   0       75.89       21.05     46.37 o 
   1  17   0     2174.65     2209.08     86.90 o 
   3  17   0       12.63      -12.19     20.14 o 
   5  17   0      110.98      127.36     30.55 o 
   7  17   0      119.73       74.78     50.46 o 
   9  17   0        1.01      -55.83     37.22 o 
   0  18   0      390.85      398.11     73.42 o 
   2  18   0        7.08      -31.28     20.85 o 
   4  18   0       65.75      113.12     31.90 o 
   6  18   0       31.46       19.60     27.18 o 
   8  18   0       19.95       13.90     36.84 o 
   1  19   0     1292.18     1372.26     82.62 o 
   3  19   0      167.21      221.07     34.29 o 
   5  19   0      267.38      237.24     55.21 o 
   7  19   0       73.53       28.88     31.36 o 
   0  20   0     1276.63     1282.98    118.22 o 
   2  20   0      531.17      611.10     98.02 o 
   4  20   0      444.65      451.93     76.64 o 
   6  20   0      178.10      151.19     37.80 o 
   8  20   0       27.43       24.86     35.01 o 
   1  21   0      664.32      679.25     69.56 o 
   3  21   0      507.12      477.03     63.89 o 
   5  21   0      258.97      237.00     56.78 o 
   7  21   0       36.19       28.95     35.30 o 
   0  22   0      434.66      329.59     80.57 o 
   2  22   0      303.16      386.17     90.43 o 
   4  22   0      130.17       82.39     78.32 o 
   6  22   0       80.74       53.67     38.31 o 
   1  23   0      315.00      313.41     58.09 o 
   3  23   0       95.59      141.41     47.79 o 
   0  24   0      131.10      107.18     65.26 o 
   2  24   0       88.24      158.36     52.22 o 
  -7  -9   1     2574.71     2515.75    150.35 o 
   5  -9   1     1422.23     1185.79     71.79 o 
  -8  -8   1     1467.24     1462.94    100.65 o 
  -6  -8   1      501.42      490.77     31.80 o 
   4  -8   1      244.57      272.72     22.21 o 
   6  -8   1      370.31      423.71     43.05 o 
  -7  -7   1     2374.84     2488.57     96.33 o 
   5  -7   1      240.89      175.84     26.10 o 
   7  -7   1      529.02      565.29     54.97 o 
  -8  -6   1     1273.63     1211.77     90.36 o 
  -6  -6   1     2772.40     2949.03    107.02 o 
   4  -6   1     3186.01     2672.25    139.55 o 
   6  -6   1     1716.32     1728.25    107.18 o 
   8  -6   1     1604.70     1840.07    118.47 o 
  -9  -5   1      564.22      547.34     70.78 o 
  -7  -5   1     3621.18     4239.98    239.58 o 
   3  -5   1      727.15      651.50     41.41 o 
   5  -5   1      636.47      760.32     54.72 o 
   7  -5   1     1225.72     1343.84     96.26 o 
   9  -5   1     1571.59     2043.12    132.53 o 
 -10  -4   1      339.34      426.60     72.04 o 
  -8  -4   1     2173.53     1939.04    259.03 o 
  -6  -4   1     4497.51     4619.50    170.24 o 
   4  -4   1     2678.36     3411.31    184.23 o 
   6  -4   1     3217.65     3276.53    188.88 o 
   8  -4   1      553.43      474.55     63.63 o 
  10  -4   1      136.79      219.64     56.35 o 
 -11  -3   1      475.56      657.00     81.83 o 
  -9  -3   1      992.87      906.99     88.61 o 
  -7  -3   1     3223.03     3843.08    166.47 o 
  -5  -3   1     2524.08     2041.72     68.99 o 
   3  -3   1     3518.08     2910.38    154.68 o 
   5  -3   1     1623.58     2266.21     77.09 o 
   7  -3   1     2473.82     2417.14     85.66 o 
   9  -3   1      924.44      851.12     55.75 o 
  11  -3   1      352.35      418.52     50.66 o 
 -12  -2   1      580.96      706.48     70.42 o 
 -10  -2   1     1231.67     1116.68     67.89 o 
  -8  -2   1     5518.79     5504.27    277.67 o 
  -6  -2   1     3311.52     2412.42    105.67 o 
  -4  -2   1      858.83     1021.25     74.67 o 
   2  -2   1    10932.05     8709.20    321.59 o 
   4  -2   1      610.21      797.85     32.89 o 
   6  -2   1     2582.65     2530.72     83.65 o 
   8  -2   1      369.59      389.25     33.52 o 
  10  -2   1      389.55      412.20     48.51 o 
  12  -2   1      549.93      567.29     88.98 o 
 -13  -1   1      115.95      167.02     49.55 o 
 -11  -1   1     1000.61     1072.98     82.17 o 
  -9  -1   1     1366.82     1302.49     73.39 o 
  -7  -1   1    10229.95    10486.12    389.19 o 
  -5  -1   1     2944.38     3963.13    122.01 o 
  -3  -1   1     6053.28     6815.23    319.77 o 
   5  -1   1     4331.48     5880.20    180.46 o 
   7  -1   1     2285.96     2637.80     90.86 o 
   9  -1   1      656.64      586.23     42.36 o 
  11  -1   1      768.72      915.43     68.65 o 
  13  -1   1      352.70      275.61     75.42 o 
 -12   0   1      120.05      201.31     49.14 o 
 -10   0   1      679.81      794.31     71.16 o 
  -8   0   1     6547.60     7165.48    261.23 o 
  -6   0   1     2694.80     1823.63     65.36 o 
  -4   0   1    15787.82    14598.68    355.87 o 
   4   0   1       31.72       52.22     10.88 o 
   6   0   1     3708.93     3236.46    106.71 o 
  10   0   1      869.61      786.81     48.32 o 
  12   0   1      363.51      424.42     57.43 o 
 -13   1   1       87.88       93.85     45.06 o 
 -11   1   1      955.98      994.89     75.12 o 
  -9   1   1     1295.44     1333.41     77.75 o 
  -7   1   1    10442.24    11030.46    328.19 o 
  -5   1   1     3283.21     4180.79    127.08 o 
  -3   1   1     5697.97     6539.86    147.70 o 
   5   1   1     4553.86     6117.28    184.01 o 
   7   1   1     2237.18     2619.25     99.08 o 
   9   1   1      682.79      577.45     42.42 o 
  11   1   1      762.69      923.82     70.90 o 
  13   1   1      337.38      395.93     60.79 o 
 -12   2   1      581.73      553.32    103.23 o 
 -10   2   1     1107.90      956.56     66.89 o 
  -8   2   1     5458.12     5427.16    174.80 o 
  -6   2   1     3679.13     2718.48     88.76 o 
  -4   2   1     1273.93     1491.58     60.08 o 
   2   2   1    10817.43     8972.52    258.47 o 
   4   2   1      579.30      872.06     34.82 o 
   6   2   1     2422.95     2305.96     91.90 o 
   8   2   1      390.39      445.28     37.45 o 
  10   2   1      434.71      493.74     43.12 o 
  12   2   1      502.45      584.17     66.33 o 
 -13   3   1      219.28      273.84     56.42 o 
 -11   3   1      486.20      518.21     61.84 o 
  -9   3   1      852.98      805.00     57.33 o 
  -7   3   1     3406.04     4293.28    134.79 o 
  -5   3   1     2447.56     2225.30     73.37 o 
  -3   3   1     9663.67    11177.91    323.94 o 
  -1   3   1    19446.75    22114.33    629.17 o 
   3   3   1     3561.23     2885.79     91.91 o 
   7   3   1     2388.57     2490.14     89.48 o 
   9   3   1      868.05      854.17     49.97 o 
  11   3   1      354.05      319.95     51.10 o 
  13   3   1      116.58       98.09     46.62 o 
 -12   4   1      341.68      277.67     66.58 o 
 -10   4   1      291.64      416.55     52.89 o 
  -8   4   1     2221.15     1988.00     86.13 o 
  -6   4   1     4567.51     4516.79    183.14 o 
  -4   4   1      639.47      686.85     25.79 o 
   4   4   1     2854.17     3346.94    107.11 o 
   6   4   1     3299.90     3394.64    112.81 o 
   8   4   1      535.35      571.73     47.99 o 
  10   4   1      211.91      298.34     45.79 o 
  12   4   1      173.97      205.65     47.87 o 
 -13   5   1      241.75      174.92     52.33 o 
 -11   5   1      326.04      323.31     53.62 o 
  -9   5   1      571.53      572.33     56.81 o 
  -7   5   1     3732.78     4126.96    166.61 o 
  -5   5   1     3491.47     3951.17    126.31 o 
  -3   5   1     2796.19     2602.49     83.33 o 
  -1   5   1     1793.13     1886.08     60.32 o 
   3   5   1      757.31      685.17     79.70 o 
   5   5   1      644.74      756.19     40.79 o 
   7   5   1     1324.94     1458.03     60.50 o 
   9   5   1     1481.24     1821.56     78.06 o 
  11   5   1      172.17      211.50    119.11 o 
  13   5   1      145.67      125.64     46.37 o 
 -12   6   1      323.52      397.35    109.70 o 
 -10   6   1       78.17      126.61     38.45 o 
  -8   6   1     1269.27     1075.08     52.22 o 
  -6   6   1     2621.04     2505.39    100.82 o 
  -4   6   1      200.78      172.79     17.92 o 
  -2   6   1     1212.13     1376.70     47.82 o 
   4   6   1     3314.71     2514.75    145.96 o 
   6   6   1     1868.35     1758.26     68.30 o 
   8   6   1     1581.76     1676.68     80.64 o 
  10   6   1      269.93      273.19     77.44 o 
  12   6   1      253.54      287.72     54.74 o 
 -13   7   1       70.66       51.55     91.06 o 
 -11   7   1      161.52      158.05     45.49 o 
  -9   7   1      942.18     1006.43     96.70 o 
  -7   7   1     2254.99     2087.54    110.22 o 
  -5   7   1      381.92      368.20     27.85 o 
  -3   7   1     9489.35    10555.00    309.33 o 
  -1   7   1     3777.79     3562.29     94.77 o 
   1   7   1      727.56      677.91     23.68 o 
   3   7   1      537.70      726.25    131.85 o 
   5   7   1      212.36      177.52     33.70 o 
   7   7   1      630.70      734.12     45.08 o 
   9   7   1       32.19       24.04     24.82 o 
  11   7   1        8.98      -25.39     32.16 o 
  13   7   1      250.09      307.88     62.88 o 
 -12   8   1       21.06        7.74     43.83 o 
 -10   8   1     1033.78     1068.71    113.39 o 
  -8   8   1     1394.21     1236.14     74.66 o 
  -6   8   1      613.85      679.24     53.71 o 
  -4   8   1     4518.74     4914.42    184.17 o 
  -2   8   1     8192.03     5769.73    173.95 o 
   0   8   1     1754.43     2114.37     60.31 o 
   2   8   1      910.83      788.59     42.54 o 
   4   8   1      199.94      269.48     30.44 o 
   6   8   1      444.02      579.53     39.74 o 
   8   8   1       73.00      136.45     29.51 o 
  10   8   1       87.19       28.30     35.66 o 
  12   8   1      239.82      327.84     58.55 o 
 -11   9   1      166.47      114.44     59.05 o 
  -9   9   1     1818.66     1758.30     97.34 o 
  -7   9   1     2594.61     2397.66     90.50 o 
  -5   9   1      279.17      219.82     22.37 o 
  -3   9   1     7115.26     8486.94    292.56 o 
  -1   9   1     3204.49     3804.52    102.87 o 
   1   9   1     1997.84     1661.16     50.27 o 
   3   9   1     1586.94     2127.05     92.47 o 
   5   9   1     1477.20     1314.50     68.00 o 
   7   9   1     2384.01     2486.40    104.80 o 
   9   9   1      527.92      405.04     54.44 o 
  11   9   1      147.15      161.12     47.36 o 
 -12  10   1      173.55      192.51     52.49 o 
 -10  10   1      797.13      957.28     82.32 o 
  -8  10   1     1371.94     1378.88     81.81 o 
  -6  10   1     2618.47     2433.96    112.03 o 
  -4  10   1      488.25      560.98     36.33 o 
  -2  10   1     4646.30     5707.83    150.80 o 
   0  10   1     5316.53     5695.80    149.15 o 
   4  10   1     1267.21     1427.31     93.18 o 
   6  10   1     2713.13     2524.67    115.60 o 
   8  10   1     2994.16     2861.98    131.11 o 
  10  10   1      127.37      195.53     47.39 o 
  12  10   1      487.79      599.15    139.69 o 
 -11  11   1      383.27      439.48     79.07 o 
  -9  11   1     1205.41     1132.13    116.37 o 
  -7  11   1     2630.58     2678.91    125.36 o 
  -5  11   1     1645.30     1441.41    116.53 o 
  -3  11   1     3183.07     2682.67     90.81 o 
  -1  11   1     3313.63     3584.07    102.00 o 
   1  11   1      121.79      110.68     14.12 o 
   3  11   1      388.84      416.55     31.32 o 
   5  11   1     1210.33     1221.41     68.49 o 
   7  11   1     1338.49     1155.25     76.82 o 
   9  11   1      647.77      810.55    149.04 o 
  11  11   1      207.77      154.40     49.21 o 
 -12  12   1       40.56       55.74     48.66 o 
 -10  12   1      197.20      193.51     50.50 o 
  -8  12   1      934.71      911.20     71.31 o 
  -6  12   1     1662.06     1738.38     89.76 o 
  -4  12   1     1503.18     1500.72     76.20 o 
  -2  12   1     1764.32     2141.26     66.09 o 
   0  12   1     1525.94     1382.52     46.81 o 
   2  12   1       87.13       99.21     24.19 o 
   4  12   1      497.30      599.65     50.80 o 
   6  12   1      809.75      851.83     79.57 o 
   8  12   1     1052.82     1010.86     59.13 o 
  10  12   1       79.11       93.20     42.06 o 
 -11  13   1       47.94       37.74     45.46 o 
  -9  13   1      196.90      290.68     53.15 o 
  -7  13   1     1161.54     1563.64    140.43 o 
  -5  13   1     1435.79     1438.24     77.56 o 
  -3  13   1      449.54      352.72     25.76 o 
  -1  13   1     1186.66     1149.17     42.55 o 
   1  13   1       98.04       97.01     15.08 o 
   3  13   1      172.05      217.75     30.29 o 
   5  13   1      172.90      199.52     37.80 o 
   7  13   1     1002.54     1019.34     68.85 o 
   9  13   1       90.42       65.70     41.83 o 
  11  13   1       28.32      -27.71     38.84 o 
 -10  14   1      201.43      220.17     52.14 o 
  -8  14   1      601.82      687.98    101.22 o 
  -6  14   1      862.37      895.77     62.12 o 
  -4  14   1     1294.92     1302.31     72.45 o 
  -2  14   1     2316.64     2350.74     73.61 o 
   0  14   1       44.86       11.10     18.44 o 
   2  14   1      514.30      367.82     34.44 o 
   4  14   1       26.04       -5.32     19.42 o 
   6  14   1      389.71      346.56     49.87 o 
   8  14   1      299.79      421.16    110.48 o 
  10  14   1       54.15       48.55     50.89 o 
 -11  15   1      118.53       55.95     48.46 o 
  -9  15   1      334.69      333.91     56.82 o 
  -7  15   1      732.30      697.89     66.25 o 
  -5  15   1      610.19      571.92     87.67 o 
  -3  15   1       21.86        5.29     20.83 o 
  -1  15   1      991.88      952.18     40.41 o 
   1  15   1       51.35       26.38     18.96 o 
   3  15   1       21.20       43.02     24.58 o 
   5  15   1       72.05       86.86     26.92 o 
   7  15   1      254.61      262.35     52.72 o 
   9  15   1       63.31       68.62     43.31 o 
 -10  16   1       92.27       72.62     46.46 o 
  -8  16   1      245.92      375.32     57.59 o 
  -6  16   1       91.11       45.52     63.13 o 
  -4  16   1       46.25       21.83     22.71 o 
  -2  16   1      527.70      519.30     41.99 o 
   0  16   1      353.51      473.43     40.36 o 
   2  16   1      122.89       72.03     23.18 o 
   4  16   1      127.22       91.32     26.29 o 
   6  16   1      245.43      137.33     50.70 o 
   8  16   1        2.50      -20.18     30.80 o 
  10  16   1       33.26      -56.67     37.78 o 
  -9  17   1      218.67      174.84     71.85 o 
  -7  17   1      225.73      208.88     53.90 o 
  -5  17   1       85.48       70.77     32.40 o 
  -3  17   1       57.47       68.78     24.19 o 
  -1  17   1      925.98      922.61     78.63 o 
   1  17   1      118.16      105.59     26.71 o 
   3  17   1       11.47      -23.01     21.26 o 
   5  17   1       22.91        9.54     23.02 o 
   7  17   1       56.24       35.29     36.59 o 
   9  17   1        1.81      -51.02     39.21 o 
  -8  18   1      402.17      432.87     61.26 o 
  -6  18   1      359.24      421.97     58.25 o 
  -4  18   1       54.07       46.76     25.15 o 
  -2  18   1      655.13      676.95     99.15 o 
   0  18   1     1033.15     1038.23     68.44 o 
   2  18   1      162.30      148.82     28.94 o 
   4  18   1        8.74      -10.40     24.13 o 
   6  18   1      104.83       61.58     32.02 o 
   8  18   1       68.67       33.67     37.06 o 
  -7  19   1      459.63      565.58     54.43 o 
  -5  19   1      138.11      118.26     37.25 o 
  -3  19   1      148.48       84.10     53.34 o 
  -1  19   1      256.31      266.65     47.34 o 
   1  19   1       12.55      -18.68     28.54 o 
   3  19   1       20.18        3.43     24.59 o 
   5  19   1      132.51      144.11     33.62 o 
   7  19   1       97.80       72.78     32.63 o 
  -8  20   1      244.27      222.31     44.18 o 
  -6  20   1      398.15      469.92     50.88 o 
  -4  20   1      227.83      307.50     60.37 o 
  -2  20   1       94.47       65.14     38.61 o 
   0  20   1       15.57      -19.47     32.92 o 
   2  20   1        5.34       -7.35     31.36 o 
   4  20   1       59.83       46.62     37.38 o 
   6  20   1      181.61      156.38     44.49 o 
  -7  21   1      251.06      325.73     76.17 o 
  -5  21   1      112.85       60.50     40.72 o 
  -3  21   1      130.85      126.63     45.21 o 
  -1  21   1      197.94      103.90     44.00 o 
   1  21   1       35.13       56.09     37.18 o 
   3  21   1       22.14      -34.13     35.34 o 
   5  21   1      116.07      101.43     37.07 o 
   7  21   1      103.30       90.27     37.66 o 
  -6  22   1      198.29      129.17     48.14 o 
  -4  22   1      151.21      200.71     51.04 o 
  -2  22   1      198.63      207.13     52.88 o 
   0  22   1      141.92      117.87     43.19 o 
   2  22   1        1.92        4.13     39.12 o 
   4  22   1       13.39      -38.92     38.76 o 
  -3  23   1       59.84      121.60     45.97 o 
  -1  23   1       94.64       97.16     46.89 o 
   1  23   1       32.65       25.66     42.45 o 
   3  23   1       19.53       -4.37     36.65 o 
  -2  24   1       52.64       28.82     42.55 o 
   0  24   1       62.11       54.13     49.31 o 
   2  24   1        1.00       10.17     41.61 o 
  -8  -8   2     1006.34     1152.88     59.61 o 
  -9  -7   2      214.76      254.40     54.47 o 
  -7  -7   2      180.96      204.16     26.78 o 
   5  -7   2     3453.96     3271.26    184.86 o 
 -10  -6   2      218.47      136.93     51.58 o 
  -8  -6   2       11.32        9.90     20.87 o 
   4  -6   2     3883.60     4356.32    209.08 o 
   6  -6   2     2574.89     2408.70    136.29 o 
 -11  -5   2       36.46       27.36     48.82 o 
  -9  -5   2       98.70       58.24     39.03 o 
  -7  -5   2      409.07      487.88     38.79 o 
   5  -5   2     5109.68     5716.98    310.23 o 
   7  -5   2      462.85      428.23     51.58 o 
 -12  -4   2      107.37       21.59     55.47 o 
 -10  -4   2      147.30      295.58     58.36 o 
  -8  -4   2      357.55      223.79     32.56 o 
  -6  -4   2      978.95     1013.53     48.62 o 
   0  -4   2    12201.56    16236.56    839.71 o 
   4  -4   2     4077.67     4495.22    275.78 o 
   6  -4   2     4609.67     4865.63    251.37 o 
   8  -4   2     1052.03      728.70     70.28 o 
 -11  -3   2       68.71       93.44     36.66 o 
  -9  -3   2      700.10      852.87     57.74 o 
  -7  -3   2      853.10      861.54     40.73 o 
  -5  -3   2     2188.64     2344.20    133.78 o 
   3  -3   2     1313.47      983.98     70.03 o 
   5  -3   2     7485.03     9321.32    285.18 o 
   7  -3   2     1544.71     1102.56     64.13 o 
   9  -3   2      511.07      581.80     43.10 o 
  11  -3   2      248.77      290.93     62.88 o 
 -12  -2   2       33.62       -9.99     33.74 o 
 -10  -2   2       50.80       75.58     31.72 o 
  -8  -2   2     1477.22     1510.99     76.59 o 
  -6  -2   2     1095.91     1252.74     48.59 o 
  -4  -2   2      801.80      958.75     62.50 o 
   0  -2   2     5495.70     4661.88    195.90 o 
   2  -2   2    33198.36    43729.39   1828.96 o 
   4  -2   2    11228.48     9900.00    273.48 o 
   6  -2   2    10610.24    11644.98    346.33 o 
   8  -2   2     1383.89     1584.76     63.94 o 
  10  -2   2      271.50      218.70     33.05 o 
  12  -2   2       71.67       31.13     55.73 o 
 -13  -1   2       94.25       59.76     42.07 o 
 -11  -1   2      119.63      205.60     43.12 o 
  -9  -1   2      159.41      164.81     35.03 o 
  -7  -1   2       26.65       33.30     22.23 o 
  -5  -1   2     1859.26     2346.23     78.77 o 
  -3  -1   2     5524.07     7267.71    259.77 o 
  -1  -1   2    17912.01    16974.50    857.66 o 
   3  -1   2    67077.54    85166.71   2399.01 o 
   5  -1   2    17184.36    18409.39    524.80 o 
   7  -1   2      110.64      121.36     20.20 o 
   9  -1   2     1627.04     1660.84     71.54 o 
  11  -1   2       44.42       68.32     27.67 o 
  13  -1   2       17.64      -30.25     49.95 o 
 -12   0   2      367.47      370.91     67.27 o 
 -10   0   2        2.54      -31.98     28.54 o 
  -8   0   2      747.42      726.68     50.26 o 
  -2   0   2    13133.85     9332.52    326.41 o 
   2   0   2   109674.23   120617.88   3412.72 o 
   4   0   2    38155.38    31386.52    897.50 o 
   6   0   2    12096.88    12023.58    355.72 o 
   8   0   2      752.11      980.80     47.98 o 
  10   0   2      246.30      136.57     29.42 o 
  12   0   2       91.08      116.02     46.25 o 
 -13   1   2      111.27      146.89     49.77 o 
 -11   1   2      126.02       88.34     38.14 o 
  -9   1   2      151.46      132.09     50.45 o 
  -7   1   2       26.34       16.58     19.06 o 
  -5   1   2     1965.59     2569.79     69.24 o 
  -3   1   2     5907.95     7385.14    262.87 o 
  -1   1   2    18412.06    17491.66    604.09 o 
   3   1   2    63655.79    83784.95   2393.76 o 
   5   1   2    16376.38    17885.66    529.32 o 
   9   1   2     1688.92     1794.88     73.80 o 
  11   1   2       29.94      -10.88     49.07 o 
  13   1   2       13.94      -10.43     42.31 o 
 -12   2   2       46.51      -10.83     35.14 o 
 -10   2   2       49.74       64.76     29.81 o 
  -8   2   2     1485.21     1424.27    168.56 o 
  -6   2   2     1104.00     1218.50     47.90 o 
  -4   2   2      901.19      891.36     26.48 o 
  -2   2   2    41769.12    57550.37   1972.29 o 
   0   2   2     4471.14     4656.77    239.45 o 
   2   2   2    30097.19    41910.44   1219.10 o 
   4   2   2    10289.34     8655.71    274.03 o 
   6   2   2    10713.20    11999.28    355.71 o 
   8   2   2     1385.00     1529.07     65.50 o 
  10   2   2      267.78      233.13     33.65 o 
  12   2   2       44.29       19.24     67.21 o 
 -13   3   2      106.02      124.19     46.78 o 
 -11   3   2       56.95       39.38     33.49 o 
  -9   3   2      692.92      876.98     85.09 o 
  -7   3   2      844.81      890.04     50.90 o 
  -5   3   2     2174.63     2415.67     69.79 o 
  -3   3   2      536.26      335.78     16.03 o 
   3   3   2      784.60      933.78     66.77 o 
   5   3   2     8199.37    10374.83    415.05 o 
   7   3   2     1653.54     1281.58     61.62 o 
   9   3   2      573.73      710.36     48.52 o 
  11   3   2      229.42      230.74     48.34 o 
  13   3   2       16.89       -6.29     44.80 o 
 -12   4   2      143.01       92.88     40.88 o 
 -10   4   2      138.03      233.07     42.68 o 
  -8   4   2      341.39      271.77     38.71 o 
  -6   4   2     1030.80      950.90     41.14 o 
  -4   4   2     2338.24     1781.09     62.48 o 
   0   4   2    13173.72    17423.34    483.93 o 
   2   4   2     2672.55     1989.15    234.18 o 
   4   4   2     4114.12     4146.65    135.13 o 
   6   4   2     4823.43     5094.55    160.98 o 
   8   4   2      968.26      831.90     45.42 o 
  10   4   2      737.64      824.95     52.99 o 
  12   4   2      258.96      335.30     55.06 o 
 -13   5   2      112.96       62.04     47.83 o 
 -11   5   2       25.04      -40.77     30.68 o 
  -9   5   2      121.58       99.97     33.27 o 
  -7   5   2      414.62      464.19     31.85 o 
  -5   5   2     3802.33     3739.44    103.65 o 
  -3   5   2      795.35      991.03     38.96 o 
  -1   5   2      323.63      367.44     14.82 o 
   3   5   2     2328.53     2018.29    126.63 o 
   5   5   2     5403.25     6031.67    186.02 o 
   7   5   2      441.09      339.80     32.25 o 
   9   5   2      472.99      594.98     47.23 o 
  11   5   2      591.34      561.03     62.81 o 
  13   5   2       98.36       70.18     46.71 o 
 -12   6   2      112.34      142.14     55.41 o 
 -10   6   2      186.54      176.00    100.09 o 
  -8   6   2       16.95       36.66     28.06 o 
  -6   6   2     3143.97     3370.18    104.52 o 
  -4   6   2      581.32      504.50     44.10 o 
  -2   6   2     4659.23     3807.60    117.35 o 
   2   6   2     2270.12     2541.47    101.27 o 
   4   6   2     3682.61     3766.54    153.04 o 
   6   6   2     2507.19     2233.36     83.93 o 
   8   6   2     1182.16     1061.82     54.25 o 
  10   6   2      911.21      903.32     60.37 o 
  12   6   2      174.79      124.22     47.94 o 
 -13   7   2        1.20       -1.99     46.75 o 
 -11   7   2       78.14      134.69     45.31 o 
  -9   7   2      210.88      157.81     41.51 o 
  -7   7   2      189.95      181.68     24.21 o 
  -5   7   2     4327.52     4499.33    173.89 o 
  -3   7   2     4157.45     4630.78    143.33 o 
   1   7   2     4744.52     3992.93    121.75 o 
   3   7   2     5546.68     7778.76    455.12 o 
   5   7   2     3871.91     3512.23    116.36 o 
   7   7   2     2003.05     2215.33     86.04 o 
   9   7   2      834.92      926.09     59.52 o 
  11   7   2      270.62      254.19     51.03 o 
 -12   8   2        6.77      -36.46     36.59 o 
 -10   8   2      138.57       67.92     38.11 o 
  -8   8   2     1007.23     1068.01     70.34 o 
  -4   8   2     2520.23     2732.67     92.52 o 
  -2   8   2     6263.17     6782.40    203.03 o 
   0   8   2     7406.64     6327.58    162.24 o 
   2   8   2      291.74      332.92     24.29 o 
   4   8   2     2429.72     1915.81     85.79 o 
   6   8   2     7351.62     6534.03    207.31 o 
   8   8   2     1793.67     2192.27     89.21 o 
  10   8   2       12.17       -2.27     31.47 o 
  12   8   2      176.75      240.03     53.93 o 
 -13   9   2       33.98      -17.26     39.69 o 
 -11   9   2       67.73       42.17     42.21 o 
  -9   9   2       73.51       63.18     34.57 o 
  -7   9   2      535.84      546.75     37.79 o 
  -5   9   2      389.06      376.68     30.32 o 
  -3   9   2     1234.79     1141.57     46.51 o 
  -1   9   2     4925.66     6102.59    158.65 o 
   1   9   2    11331.81    10394.66    260.89 o 
   3   9   2     6637.29     7786.36    448.35 o 
   5   9   2     8153.28     8886.11    329.19 o 
   7   9   2     3851.99     4169.02    186.43 o 
   9   9   2       64.75       32.44     26.56 o 
  11   9   2      140.13      201.87     50.05 o 
 -12  10   2        6.68      -31.18     36.99 o 
 -10  10   2      529.65      578.07     65.45 o 
  -8  10   2       24.90      -21.17     27.74 o 
  -6  10   2      197.23      196.03     31.83 o 
  -4  10   2      356.85      490.56     31.70 o 
  -2  10   2     2706.87     2190.11     75.62 o 
   0  10   2     6840.32     7329.44    189.12 o 
   2  10   2     7576.96     8233.94    244.05 o 
   4  10   2     5847.70     5502.78    464.41 o 
   6  10   2     2152.08     1715.73     87.91 o 
   8  10   2     1257.42     1346.13     66.12 o 
  10  10   2       94.11      169.89     45.31 o 
  12  10   2       54.07       64.97     48.23 o 
 -11  11   2      176.21      147.44     73.99 o 
  -9  11   2      420.07      418.23     56.57 o 
  -7  11   2      235.87      342.46     48.74 o 
  -5  11   2      628.28      570.62     35.04 o 
  -3  11   2      653.28      776.32     37.38 o 
  -1  11   2     1176.62      896.09     35.22 o 
   1  11   2     2760.65     2484.55     72.21 o 
   3  11   2      715.75      581.20     35.77 o 
   5  11   2     3804.85     4053.19    335.40 o 
   7  11   2     2025.45     2125.83     87.61 o 
   9  11   2      232.84      182.22     50.00 o 
  11  11   2      124.14      100.07     92.06 o 
 -12  12   2       81.08       64.28     46.28 o 
 -10  12   2      397.65      598.45     70.10 o 
  -8  12   2      486.28      455.47     55.84 o 
  -6  12   2       12.14        9.09     41.73 o 
  -4  12   2      342.28      408.65     32.22 o 
  -2  12   2     1597.12     1516.03     51.42 o 
   0  12   2     2665.80     2824.08     82.20 o 
   2  12   2      793.43      679.77     35.89 o 
   4  12   2     1159.21      988.04     58.70 o 
   6  12   2     1731.68     1597.64     85.28 o 
   8  12   2      733.18      752.40     65.38 o 
  10  12   2      181.93      208.14     64.95 o 
 -11  13   2       11.66      -18.68     40.32 o 
  -9  13   2      167.01       90.66     43.14 o 
  -7  13   2        6.08      -52.53     35.02 o 
  -5  13   2      161.24      156.48     33.82 o 
  -3  13   2      175.72      113.08     18.48 o 
  -1  13   2     1886.21     1718.39     56.89 o 
   1  13   2     1413.03     1291.48     54.80 o 
   3  13   2     1643.34     1562.05     64.09 o 
   5  13   2     2307.75     2417.21    112.52 o 
   7  13   2     1188.54     1119.81     73.22 o 
   9  13   2      437.51      372.04     55.14 o 
  11  13   2      118.93      100.26     58.61 o 
 -10  14   2        9.65        4.38     39.24 o 
  -8  14   2        6.09       -1.03     35.31 o 
  -6  14   2      198.95      166.23     36.72 o 
  -4  14   2     1837.52     1904.46     93.56 o 
  -2  14   2      832.17      798.58     36.29 o 
   0  14   2     1797.00     1820.71     60.08 o 
   2  14   2      526.40      573.75     39.64 o 
   4  14   2      833.03      733.97     58.72 o 
   6  14   2     1429.06     1494.08     84.97 o 
   8  14   2      263.64      333.70     41.80 o 
  10  14   2      195.05      237.41     55.85 o 
 -11  15   2        8.98      -43.94     42.71 o 
  -9  15   2      102.45       55.71     41.85 o 
  -7  15   2      319.29      268.89     50.21 o 
  -5  15   2      741.46      710.34     61.72 o 
  -3  15   2      827.27      853.80     47.63 o 
  -1  15   2     2410.25     2600.96     92.79 o 
   1  15   2       21.62       -3.21     25.81 o 
   3  15   2      625.77      698.94     45.00 o 
   5  15   2      967.98      951.30     51.10 o 
   7  15   2      430.44      540.83     59.19 o 
   9  15   2      313.99      398.53     61.39 o 
 -10  16   2       28.95       -8.10     38.23 o 
  -8  16   2       41.53        2.68     36.86 o 
  -6  16   2      171.78      129.23     46.81 o 
  -4  16   2      894.73      834.14     52.40 o 
  -2  16   2      650.76      694.75     45.00 o 
   0  16   2     1206.38     1283.66     59.91 o 
   2  16   2      208.35      264.22     31.53 o 
   4  16   2      193.26      148.29     29.74 o 
   6  16   2      457.07      434.22     43.70 o 
   8  16   2      220.24      266.07     41.94 o 
  10  16   2      150.78      154.07     52.28 o 
  -9  17   2       37.12       -8.71     40.95 o 
  -7  17   2      121.59      137.22     42.97 o 
  -5  17   2       65.46       21.68     27.80 o 
  -3  17   2      223.17      215.50     33.06 o 
  -1  17   2      368.02      376.00     60.99 o 
   1  17   2       56.52       64.01     24.50 o 
   3  17   2      376.00      435.49     39.63 o 
   5  17   2     1111.65     1136.63     59.84 o 
   7  17   2      200.81      192.40     54.43 o 
   9  17   2       85.88       80.26     46.44 o 
  -8  18   2       17.79        3.65     39.92 o 
  -6  18   2      120.92       84.36     44.61 o 
  -4  18   2      168.44      163.53     40.82 o 
  -2  18   2      540.65      754.84     66.60 o 
   0  18   2      273.22      299.51     45.56 o 
   2  18   2      188.98      218.66     51.78 o 
   4  18   2      635.79      857.85     68.69 o 
   6  18   2      315.53      285.90     40.01 o 
   8  18   2       39.58       -9.31     33.17 o 
  -7  19   2       49.88       74.98     33.62 o 
  -5  19   2       30.77      -33.18     26.87 o 
  -3  19   2       43.71        4.81     33.27 o 
  -1  19   2      605.45      640.42     64.84 o 
   1  19   2      765.92      842.82     72.42 o 
   3  19   2      219.51      188.68     33.53 o 
   5  19   2      852.08      998.65     90.10 o 
   7  19   2      290.97      269.38     42.65 o 
  -8  20   2       38.38       29.15     37.85 o 
  -6  20   2       51.86        8.19     31.22 o 
  -4  20   2       29.56       87.19     39.59 o 
  -2  20   2      413.69      403.95     57.66 o 
   0  20   2      679.69      725.57     68.81 o 
   2  20   2      348.36      379.79     54.84 o 
   4  20   2      455.17      529.41     49.23 o 
   6  20   2      376.75      486.97    105.20 o 
  -7  21   2       15.99      -18.11     32.49 o 
  -5  21   2        3.64      -47.67     34.79 o 
  -3  21   2       89.25        1.26     40.25 o 
  -1  21   2      322.78      292.81     50.35 o 
   1  21   2      400.41      510.16     64.57 o 
   3  21   2      336.49      342.21     56.18 o 
   5  21   2      513.28      553.94     54.97 o 
  -6  22   2       12.06       27.09     47.89 o 
  -4  22   2       35.28      -16.11     40.85 o 
  -2  22   2      141.69      138.73     45.83 o 
   0  22   2      184.05      317.70     56.78 o 
   2  22   2      190.80      308.83     84.91 o 
   4  22   2      248.72      287.76    102.23 o 
  -3  23   2      112.46      136.66     76.75 o 
  -1  23   2      127.75      143.14     47.50 o 
   1  23   2       72.59       55.33     46.69 o 
   3  23   2       97.92       74.24     46.23 o 
  -2  24   2      154.01      186.37     55.69 o 
   0  24   2       91.64       59.45     54.97 o 
   2  24   2       41.43        8.94     44.70 o 
  -9  -7   3     1478.06     1511.05     76.10 o 
   5  -7   3     4322.87     4320.05    234.93 o 
 -10  -6   3      597.53      707.24     88.73 o 
  -8  -6   3      584.56      621.37     46.42 o 
   4  -6   3       78.05       67.40     17.57 o 
   6  -6   3      310.36      334.98     38.90 o 
 -11  -5   3       32.57      -29.24     46.06 o 
  -9  -5   3      368.43      303.51     43.99 o 
  -1  -5   3     6037.36     6228.52    325.29 o 
   1  -5   3     1226.63     1099.20     66.77 o 
   5  -5   3     1340.33     1625.38    114.14 o 
   7  -5   3       52.92       44.72     24.16 o 
 -12  -4   3      110.06      102.29     58.74 o 
 -10  -4   3      473.99      359.08     70.66 o 
  -8  -4   3      580.94      620.00     81.02 o 
  -2  -4   3    12419.37    17412.49    885.90 o 
   0  -4   3     2267.85     3156.68    152.98 o 
   2  -4   3     1366.98     1206.62     99.36 o 
   4  -4   3       15.28       64.57     43.74 o 
   6  -4   3      543.28      446.08     71.60 o 
 -13  -3   3       34.53       56.10     65.14 o 
 -11  -3   3      130.83      126.42     38.31 o 
  -9  -3   3      739.23      693.76     47.49 o 
  -7  -3   3     1331.24     1492.83     57.26 o 
  -3  -3   3    10944.97     9587.50    497.98 o 
  -1  -3   3     9143.51     6172.54    321.65 o 
   3  -3   3     2163.48     2029.10     78.73 o 
   5  -3   3      327.61      329.29     24.81 o 
   7  -3   3       37.42        9.92     17.01 o 
   9  -3   3      177.27      184.74     28.22 o 
  11  -3   3       36.17       -1.88     54.22 o 
 -12  -2   3       74.56       34.10     36.07 o 
 -10  -2   3      734.58      733.66    118.41 o 
  -8  -2   3     2922.45     2748.78     96.68 o 
  -6  -2   3     8059.16     7748.44    399.71 o 
  -4  -2   3     3232.67     3454.89    133.75 o 
  -2  -2   3    71506.56    88470.42   4429.49 o 
   0  -2   3    13116.23    15950.89    561.59 o 
   2  -2   3      947.90      998.00     50.79 o 
   4  -2   3      779.64      970.02     41.04 o 
   6  -2   3      476.58      504.58     45.48 o 
   8  -2   3       27.98       -2.97     18.00 o 
  10  -2   3      225.53      206.21     33.09 o 
 -13  -1   3       17.22      -13.59     54.34 o 
 -11  -1   3      294.92      287.95     48.00 o 
  -9  -1   3     1512.11     1494.86    107.24 o 
  -7  -1   3     2891.82     2570.82     86.23 o 
  -5  -1   3     6222.01     6554.44    323.91 o 
  -3  -1   3    33674.69    28072.61    971.86 o 
  -1  -1   3    21246.93    28054.86   1068.69 o 
   5  -1   3    18783.44    15886.55    462.75 o 
   7  -1   3      103.22      115.96     21.59 o 
   9  -1   3      231.51      164.56     28.69 o 
  11  -1   3      330.97      405.38     44.09 o 
 -12   0   3      134.66       87.53     40.96 o 
 -10   0   3      749.47      839.87     67.76 o 
  -8   0   3     3667.71     2656.75    138.49 o 
  -6   0   3     4371.33     5550.03    166.11 o 
  -2   0   3   108368.55   101378.52   3462.49 o 
   0   0   3    14195.88    11439.36    415.96 o 
   4   0   3     7863.24    10812.79    317.18 o 
   6   0   3      266.23      440.59     31.93 o 
   8   0   3       93.25      101.38     22.89 o 
  10   0   3      863.05     1064.12     56.55 o 
  12   0   3      368.65      317.79     74.92 o 
 -13   1   3       12.22      -23.56     37.44 o 
 -11   1   3      295.68      333.58     51.90 o 
  -9   1   3     1567.17     1462.40     81.03 o 
  -7   1   3     2644.11     2341.42     84.77 o 
  -5   1   3     5870.67     5933.07    176.57 o 
  -3   1   3    35455.72    29493.41   1020.08 o 
  -1   1   3    19740.30    26500.88    919.21 o 
   3   1   3     2016.67     2682.38     85.19 o 
   5   1   3    18891.53    16044.68    469.35 o 
   7   1   3       95.98      130.64     22.25 o 
   9   1   3      243.47      198.56     29.55 o 
  11   1   3      370.86      462.22     52.40 o 
 -12   2   3       75.33       29.39     36.56 o 
 -10   2   3      800.43      846.43    174.27 o 
  -8   2   3     2878.50     2856.32    124.08 o 
  -6   2   3     8002.52     7832.45    200.18 o 
  -4   2   3     2920.56     3545.59    136.55 o 
  -2   2   3    73370.45    90704.36   3108.46 o 
   0   2   3    12724.85    14220.29    764.54 o 
   2   2   3     1355.30     1273.53     65.79 o 
   4   2   3      974.09     1229.40     45.21 o 
   6   2   3      446.51      536.38     34.82 o 
   8   2   3       28.62        9.53     18.42 o 
  10   2   3      250.22      215.42     34.58 o 
  12   2   3      102.87       65.09     42.06 o 
 -13   3   3       33.02      -12.33     38.82 o 
 -11   3   3      158.25      172.75     42.05 o 
  -9   3   3      786.57      686.06     60.00 o 
  -7   3   3     1166.32     1360.51     72.36 o 
  -5   3   3      231.33      143.90     15.81 o 
  -3   3   3    12408.84    11111.85    393.68 o 
  -1   3   3     9826.88     7032.38    249.41 o 
   3   3   3     1971.18     1709.17     62.58 o 
   5   3   3      293.81      328.17     66.74 o 
   7   3   3       33.01        9.58     17.36 o 
   9   3   3      202.72      186.75     31.54 o 
  11   3   3       35.30      -10.45     28.13 o 
  13   3   3      143.22      113.96     76.31 o 
 -12   4   3      125.40       66.86     41.33 o 
 -10   4   3      463.87      455.25     70.98 o 
  -8   4   3      543.18      571.41     52.57 o 
  -4   4   3     3323.90     3468.42    118.83 o 
  -2   4   3    13355.14    16877.27    588.83 o 
   2   4   3     1795.40     1552.65     60.66 o 
   4   4   3       54.68       92.84     16.61 o 
   6   4   3      487.65      465.21     60.78 o 
   8   4   3      107.64       75.45     23.16 o 
  10   4   3       33.64       48.45     33.49 o 
  12   4   3      137.89      160.60     49.38 o 
 -13   5   3      149.60      149.12     63.25 o 
 -11   5   3       28.59      -19.18     32.21 o 
  -9   5   3      414.37      308.55     44.77 o 
  -7   5   3     1337.89     1410.10     60.01 o 
  -5   5   3      415.73      384.41     21.32 o 
  -3   5   3    10728.51    12805.30    314.89 o 
  -1   5   3     6644.80     6468.94    232.49 o 
   1   5   3     1523.73     1294.67     43.98 o 
   5   5   3     1197.44     1582.08     62.83 o 
   7   5   3       47.14        7.76     19.05 o 
   9   5   3      372.59      362.29     40.19 o 
  11   5   3      155.22      144.04     54.28 o 
  13   5   3       39.54      103.80     76.81 o 
 -12   6   3       74.57       60.84     42.97 o 
 -10   6   3      508.65      571.37     61.74 o 
  -8   6   3      569.68      477.99     50.79 o 
  -6   6   3     1778.10     1689.65     54.94 o 
  -4   6   3     6237.54     5415.35    168.08 o 
  -2   6   3    10523.59     9267.37    229.24 o 
   0   6   3     3458.48     3472.19     80.01 o 
   2   6   3     2041.01     1852.93     62.09 o 
   4   6   3      108.79      133.36     19.54 o 
   6   6   3      282.18      223.40     27.09 o 
   8   6   3        0.62      -26.66     20.51 o 
  10   6   3      120.72       90.67     31.33 o 
  12   6   3       76.14       88.56     42.14 o 
 -13   7   3       58.20       85.92     45.89 o 
 -11   7   3      297.25      300.34     54.22 o 
  -9   7   3     1339.52     1346.48     81.43 o 
  -7   7   3      856.38      827.29     43.92 o 
  -5   7   3     2597.77     2647.22    131.35 o 
  -3   7   3     7403.99     7559.17    226.67 o 
   3   7   3     1499.36     1175.37     58.31 o 
   5   7   3     4253.10     4465.95    153.92 o 
   7   7   3      397.48      410.20     53.32 o 
   9   7   3        9.84      -21.79     38.47 o 
  11   7   3      155.61      129.81     46.96 o 
 -12   8   3      150.25      255.91     53.95 o 
 -10   8   3      990.74     1196.95     85.78 o 
  -8   8   3     2594.80     1852.95    106.36 o 
  -6   8   3      525.56      613.57     46.66 o 
  -4   8   3     2328.47     2622.04     90.60 o 
  -2   8   3     9708.10     8891.02    263.42 o 
   0   8   3     9481.48    11084.24    277.64 o 
   2   8   3     4574.91     4738.37    165.98 o 
   4   8   3     1897.74     1877.09     94.56 o 
   6   8   3      453.93      404.47     35.92 o 
   8   8   3      293.83      218.76     45.71 o 
  10   8   3      115.29       97.66     33.62 o 
  12   8   3      148.60       96.57     46.77 o 
 -11   9   3      150.59      123.91     54.41 o 
  -9   9   3      675.16      838.18     73.15 o 
  -7   9   3     1402.14     1464.65    109.62 o 
  -5   9   3     2083.92     2206.23     81.46 o 
  -3   9   3     7725.15     7391.32    223.13 o 
  -1   9   3    10609.30    12115.63    315.81 o 
   1   9   3     2427.58     1862.75     55.21 o 
   3   9   3     2032.79     1572.45     59.31 o 
   5   9   3      854.21      758.30     50.93 o 
   7   9   3       52.03       -3.48     24.92 o 
   9   9   3      327.34      205.44     34.47 o 
  11   9   3      238.07      324.23     56.90 o 
 -12  10   3       63.01      -17.71     39.89 o 
 -10  10   3      111.32       99.58     43.36 o 
  -8  10   3      342.81      352.87     49.69 o 
  -6  10   3      913.77      932.93     47.20 o 
  -4  10   3     6586.44     6756.82    209.14 o 
  -2  10   3     7677.69     6888.98    209.02 o 
   0  10   3     6864.02     8293.28    247.16 o 
   2  10   3       40.35       22.90     14.12 o 
   4  10   3      825.71      771.55     49.96 o 
   6  10   3      180.00      210.49     31.06 o 
   8  10   3      445.75      481.87     45.85 o 
  10  10   3      213.17      179.92     47.29 o 
  12  10   3      141.11      136.93     59.49 o 
 -11  11   3       11.73        7.05     38.72 o 
  -9  11   3      624.95      810.94     74.28 o 
  -7  11   3     1120.25     1089.16     70.42 o 
  -5  11   3     1590.82     1401.84     69.07 o 
  -3  11   3     5557.75     6170.02    191.42 o 
  -1  11   3     4710.53     3951.94    109.63 o 
   1  11   3     4851.24     5671.00    149.87 o 
   3  11   3     1513.21     1653.01     64.29 o 
   5  11   3      135.27       89.50     28.84 o 
   7  11   3       85.12       48.28     25.78 o 
   9  11   3      110.65      164.58     56.60 o 
  11  11   3       75.20       71.93     58.24 o 
 -12  12   3       51.71       58.26     45.16 o 
 -10  12   3       51.04       -7.95     37.74 o 
  -8  12   3      484.50      668.02     66.11 o 
  -6  12   3      902.07      841.63     67.20 o 
  -4  12   3     1356.70     1494.92     61.72 o 
  -2  12   3     4578.23     5020.93    137.58 o 
   0  12   3     2016.34     1690.69     55.33 o 
   2  12   3     2164.68     2155.27     78.71 o 
   4  12   3      499.86      437.85     51.14 o 
   6  12   3      230.62      277.39     44.40 o 
   8  12   3       42.95       23.56     27.22 o 
  10  12   3       22.03      -16.57     40.60 o 
 -11  13   3       22.82      -29.09     39.49 o 
  -9  13   3       91.00       38.81     40.20 o 
  -7  13   3      326.44      359.56     90.99 o 
  -5  13   3     1433.62     1511.09     80.75 o 
  -3  13   3     3399.91     3506.15    102.99 o 
  -1  13   3     4024.01     3810.89    108.55 o 
   1  13   3     1256.85     1235.20     53.99 o 
   3  13   3      253.61      162.86     24.03 o 
   5  13   3      207.61      225.51     30.70 o 
   7  13   3       32.95       -2.37     27.39 o 
   9  13   3        1.78      -37.90     27.46 o 
  11  13   3       59.91       21.31     43.84 o 
 -10  14   3       36.38       29.87     42.13 o 
  -8  14   3      656.50      710.99     72.11 o 
  -6  14   3      852.35      866.45     70.42 o 
  -4  14   3      875.24      912.18     58.19 o 
  -2  14   3     4363.24     4995.99    139.57 o 
   0  14   3     2990.93     2780.46    126.02 o 
   2  14   3     1152.49     1012.98     77.21 o 
   4  14   3      222.43      291.99     36.82 o 
   6  14   3      164.56      193.40     40.37 o 
   8  14   3       19.96      -10.62     25.33 o 
  10  14   3       72.40       50.39     52.40 o 
  -9  15   3      231.99      282.75     55.12 o 
  -7  15   3     1078.21     1007.94     76.42 o 
  -5  15   3      915.54      936.85     62.47 o 
  -3  15   3     1445.04     1244.74     72.74 o 
  -1  15   3     1841.50     1892.91     76.32 o 
   1  15   3      442.11      384.52     42.34 o 
   3  15   3       42.38       82.64     24.23 o 
   5  15   3      492.08      352.80     37.84 o 
   7  15   3       29.71       17.01     31.40 o 
   9  15   3       20.26       21.10     33.51 o 
 -10  16   3       87.80      113.49     48.37 o 
  -8  16   3      298.64      305.31     55.74 o 
  -6  16   3       94.08      127.50     40.01 o 
  -4  16   3       60.90       75.70     25.92 o 
  -2  16   3     1542.12     1396.26     62.98 o 
   0  16   3       94.24       91.85     25.79 o 
   2  16   3      166.36      160.90     46.35 o 
   4  16   3      707.47      860.82     53.24 o 
   6  16   3       26.36       -8.78     24.51 o 
   8  16   3        7.41      -41.80     27.87 o 
  -9  17   3      151.43      133.64     50.02 o 
  -7  17   3      423.35      555.56     64.34 o 
  -5  17   3       40.09       32.64     27.10 o 
  -3  17   3      842.34      844.36     66.30 o 
  -1  17   3      921.85     1025.96     55.96 o 
   1  17   3      386.24      319.39     42.49 o 
   3  17   3      206.78      119.35     28.95 o 
   5  17   3       45.72       28.41     26.53 o 
   7  17   3       13.76      -44.99     34.72 o 
   9  17   3        9.85      -65.61     43.74 o 
  -8  18   3       77.12       25.15     39.79 o 
  -6  18   3      242.67      325.38     43.58 o 
  -4  18   3      392.93      433.18     44.70 o 
  -2  18   3     1668.28     1763.98     96.19 o 
   0  18   3      466.88      538.30    108.66 o 
   2  18   3      108.74       94.78     27.97 o 
   4  18   3      163.38      179.47     34.49 o 
   6  18   3       67.11       88.66     32.78 o 
   8  18   3       17.75       -9.77     40.85 o 
  -7  19   3      177.59      183.07     53.15 o 
  -5  19   3      122.53      142.42     46.75 o 
  -3  19   3     1077.06     1005.00     83.71 o 
  -1  19   3      385.03      258.03     47.19 o 
   1  19   3       21.06       16.27     24.19 o 
   3  19   3       27.21       36.69     44.15 o 
   5  19   3       31.07        8.25     28.05 o 
   7  19   3        3.23      -61.47     40.98 o 
  -6  20   3      244.21      242.83    118.32 o 
  -4  20   3      215.45      182.00     78.88 o 
  -2  20   3      524.48      623.25     67.90 o 
   0  20   3      171.39      240.74     47.57 o 
   2  20   3       93.36      113.43     32.68 o 
   4  20   3      148.74      103.56     44.82 o 
   6  20   3       44.36       -5.30     37.35 o 
  -7  21   3      202.60      150.29     74.68 o 
  -5  21   3      263.36      203.95     50.39 o 
  -3  21   3      377.82      343.34     79.51 o 
  -1  21   3      435.28      452.80     58.31 o 
   1  21   3      223.26      174.00     79.32 o 
   3  21   3      124.16      130.64     37.08 o 
   5  21   3       18.45      -32.46     29.89 o 
  -4  22   3      221.59      291.43     58.44 o 
  -2  22   3      344.95      417.94     79.82 o 
   0  22   3      349.06      313.80     55.93 o 
   2  22   3      240.85      288.19    124.56 o 
   4  22   3       62.70       48.29     35.26 o 
  -3  23   3      224.56      244.00     54.39 o 
  -1  23   3      268.83      260.92     54.97 o 
   1  23   3      123.50       88.56     45.13 o 
   3  23   3       80.37       45.48     43.85 o 
   0  24   3       88.42       17.59     44.82 o 
 -10  -8   4      121.52      100.84     40.16 o 
 -11  -7   4      246.31      272.47     67.89 o 
  -9  -7   4      923.41     1158.95     65.56 o 
   1  -7   4      563.35      483.96     34.76 o 
   3  -7   4     2059.63     1353.13     79.06 o 
 -10  -6   4      874.68      859.08     63.23 o 
   0  -6   4      695.42      448.81     37.52 o 
   4  -6   4     1262.09     1692.96     75.24 o 
   6  -6   4     1034.55      952.97     89.80 o 
 -11  -5   4      366.44      419.19     78.81 o 
  -9  -5   4      649.70      576.98     98.27 o 
  -3  -5   4     1433.98     1548.03     99.65 o 
  -1  -5   4     1991.19     1614.17     96.89 o 
   1  -5   4      905.53     1099.85     59.11 o 
   3  -5   4     4349.85     4441.74    367.15 o 
   5  -5   4      973.38      781.60     46.45 o 
   7  -5   4     1283.21     1209.25    125.15 o 
   9  -5   4      352.60      284.41     67.64 o 
 -12  -4   4      134.13       67.27     56.85 o 
 -10  -4   4      343.38      355.91     46.62 o 
  -8  -4   4     1031.03     1076.37     60.28 o 
  -2  -4   4     3164.26     3954.73    216.74 o 
   2  -4   4     1596.24     1645.00     76.10 o 
   4  -4   4     6654.95     8101.66    462.21 o 
   6  -4   4      897.72      932.04     65.01 o 
   8  -4   4      953.76      974.79     66.63 o 
  10  -4   4      884.72      894.49     96.52 o 
 -13  -3   4      259.38      313.52     83.33 o 
  -9  -3   4      834.76      825.91     46.96 o 
  -7  -3   4     1037.36     1187.30     90.99 o 
  -3  -3   4     1675.00     1548.66     99.27 o 
   1  -3   4     6690.00     5404.87    280.49 o 
   3  -3   4     6043.45     8533.60    568.82 o 
   5  -3   4      171.93      107.88     24.93 o 
   7  -3   4      325.92      276.03     28.54 o 
   9  -3   4     1017.71     1015.35    105.93 o 
  11  -3   4      412.36      397.48     81.32 o 
 -12  -2   4       87.52       54.66     39.80 o 
 -10  -2   4      609.42      636.03     89.68 o 
  -8  -2   4      685.53      692.21     41.36 o 
  -6  -2   4      684.56      606.20     58.98 o 
  -4  -2   4     1264.62     1357.69     63.54 o 
  -2  -2   4     2882.71     3224.24    126.69 o 
   4  -2   4     9859.30     8506.50    247.02 o 
   6  -2   4     4400.34     4902.21    149.65 o 
   8  -2   4      442.09      426.91     36.24 o 
  10  -2   4      848.90      917.46     99.03 o 
  12  -2   4      344.14      284.03     83.21 o 
 -13  -1   4      152.54       97.70     43.95 o 
 -11  -1   4      166.93       90.63     38.36 o 
  -9  -1   4     2576.45     2973.81    103.95 o 
  -7  -1   4      751.55      629.06     36.96 o 
  -5  -1   4      508.95      573.64     37.62 o 
  -3  -1   4    17377.70    19903.41    694.37 o 
  -1  -1   4    17593.73    22083.31    796.96 o 
   1  -1   4     3114.88     4535.06    168.04 o 
   3  -1   4    12916.91    13513.12    397.44 o 
   5  -1   4    26393.02    27968.72    798.90 o 
   7  -1   4     4660.74     4792.15    149.91 o 
   9  -1   4      686.40      732.59     48.89 o 
  11  -1   4      265.41      275.48     69.78 o 
 -12   0   4       89.49       55.62     37.41 o 
 -10   0   4     1575.02     1498.03     85.38 o 
  -8   0   4      823.94     1003.06     49.19 o 
  -6   0   4      616.39      576.19     39.93 o 
  -2   0   4    34497.34    31629.19    902.49 o 
   4   0   4    16765.55    13839.45    405.01 o 
   6   0   4    15036.78    19363.10    566.17 o 
   8   0   4     1581.71     1427.27     62.31 o 
  10   0   4      147.86      170.66     44.54 o 
  12   0   4      335.81      358.83     86.97 o 
 -13   1   4      195.57      263.61     62.63 o 
 -11   1   4      215.00      250.06     46.44 o 
  -9   1   4     2598.25     2774.46    174.88 o 
  -7   1   4      864.62      811.85     39.61 o 
  -5   1   4      386.24      483.29     36.21 o 
  -3   1   4    17506.46    20770.68    724.32 o 
  -1   1   4    17380.90    22101.32    634.80 o 
   1   1   4     2805.25     4191.85    130.35 o 
   3   1   4    12582.57    14006.61    401.86 o 
   5   1   4    25368.77    27895.04    810.49 o 
   7   1   4     4321.73     4307.86    147.85 o 
   9   1   4      612.96      614.41     46.92 o 
  11   1   4      231.40      269.03     51.49 o 
 -12   2   4      141.54       84.24     43.73 o 
 -10   2   4      664.26      697.60    140.25 o 
  -8   2   4      640.98      723.05     41.41 o 
  -6   2   4      665.44      743.82     31.85 o 
  -4   2   4     1353.25     1339.25     62.45 o 
  -2   2   4     2899.31     3386.54    187.87 o 
   4   2   4     9114.81     8141.17    249.57 o 
   6   2   4     3829.47     4447.89    150.75 o 
   8   2   4      449.84      508.65     40.43 o 
  10   2   4      796.50      823.35     58.07 o 
  12   2   4      340.91      443.04     85.46 o 
 -13   3   4      295.88      298.60     59.24 o 
 -11   3   4      269.55      368.09     53.80 o 
  -9   3   4      872.87      806.68     62.66 o 
  -7   3   4     1068.43     1210.09     45.92 o 
  -5   3   4     3720.76     3157.81     89.07 o 
  -3   3   4     1686.58     1719.89    103.79 o 
   1   3   4     6661.69     5234.29    159.61 o 
   3   3   4     6171.25     8623.99    257.14 o 
   5   3   4      185.58      238.59     33.54 o 
   7   3   4      282.97      228.70     29.01 o 
   9   3   4     1121.93     1337.90     87.70 o 
  11   3   4      408.08      371.20     89.99 o 
 -12   4   4      145.48      169.86     47.96 o 
 -10   4   4      384.98      400.63     77.69 o 
  -8   4   4     1071.31     1073.73     64.81 o 
  -6   4   4       42.14       73.77     15.94 o 
  -4   4   4     1801.98     2191.09     64.80 o 
  -2   4   4     3146.89     4148.03    155.60 o 
   2   4   4     1948.77     1837.24     64.87 o 
   4   4   4     6795.09     8420.56    363.09 o 
   6   4   4      853.33      882.11     44.37 o 
   8   4   4     1231.29     1369.31     61.15 o 
  10   4   4      842.93      980.62     58.01 o 
  12   4   4      275.54      391.21     86.72 o 
 -13   5   4      127.82      136.36     53.05 o 
 -11   5   4      326.22      375.05     57.10 o 
  -9   5   4      646.05      560.72     80.07 o 
  -7   5   4      432.62      559.40     37.76 o 
  -5   5   4     1098.99     1047.48     39.09 o 
  -3   5   4     1379.72     1446.13     66.73 o 
  -1   5   4     2084.27     1734.24     72.04 o 
   1   5   4      952.04     1228.78     42.30 o 
   3   5   4     4243.84     4271.50    152.63 o 
   5   5   4      985.65      789.47     53.57 o 
   7   5   4     1242.44     1087.46     54.52 o 
   9   5   4      527.04      665.53     51.31 o 
  11   5   4      409.15      447.26     64.24 o 
 -12   6   4       98.04       21.92     87.23 o 
 -10   6   4      910.93      990.75     73.36 o 
  -8   6   4     1165.08     1003.98     51.46 o 
  -6   6   4      165.65      119.05     22.63 o 
  -4   6   4      439.84      491.35     26.92 o 
   0   6   4      796.08      556.98     25.59 o 
   2   6   4     1179.47     1738.54     58.93 o 
   4   6   4     1256.02     1630.99     81.23 o 
   6   6   4      923.71     1075.49     50.83 o 
   8   6   4      595.41      593.45     52.34 o 
  10   6   4      633.95      771.50     59.12 o 
  12   6   4      247.50      218.00     75.05 o 
 -13   7   4       73.01       84.51     52.80 o 
 -11   7   4      262.08      347.06     55.20 o 
  -9   7   4     1037.33     1238.47     75.83 o 
  -7   7   4      235.67      127.07     26.67 o 
  -5   7   4      102.58       95.65     20.06 o 
  -3   7   4     3285.23     3157.93     88.13 o 
  -1   7   4     1862.89     1992.35     70.25 o 
   1   7   4      455.73      387.26     23.76 o 
   3   7   4     1986.85     1387.51     92.99 o 
   5   7   4     1992.88     1874.68     73.54 o 
   7   7   4      847.22      842.67     48.10 o 
   9   7   4      183.18      134.29     31.27 o 
  11   7   4      488.89      527.79     62.34 o 
 -12   8   4      255.85      383.73     62.43 o 
 -10   8   4      122.70       92.80     38.03 o 
  -8   8   4       22.78      -26.37     22.65 o 
  -6   8   4      524.20      596.83     42.97 o 
  -4   8   4      903.94      946.84     43.82 o 
  -2   8   4      719.87      691.63     27.85 o 
   0   8   4      782.50      544.01     19.66 o 
   2   8   4     1533.74     2388.44     80.26 o 
   4   8   4     2796.33     2512.33    109.37 o 
   6   8   4     4224.21     4314.09    146.32 o 
   8   8   4      768.25      754.85     52.91 o 
  10   8   4      907.72     1240.94     70.52 o 
  12   8   4      149.43       91.62     70.16 o 
 -11   9   4      497.27      516.23     66.42 o 
  -9   9   4     1088.15     1278.22     82.09 o 
  -7   9   4       48.70       10.22     20.42 o 
  -5   9   4     1775.06     1834.00     72.21 o 
  -3   9   4      966.83      766.68     37.73 o 
  -1   9   4     1688.63     1391.34     46.43 o 
   1   9   4      180.86      157.14     14.38 o 
   3   9   4     2693.91     2385.59     82.20 o 
   5   9   4     4720.18     4861.22    160.86 o 
   7   9   4     1249.09     1257.69     63.38 o 
   9   9   4      587.73      680.44     64.86 o 
  11   9   4      367.06      374.88     66.01 o 
 -12  10   4      189.85      198.42     52.87 o 
 -10  10   4      893.98     1175.00    156.46 o 
  -8  10   4     1511.80     1631.18     73.40 o 
  -6  10   4      701.06      797.08     78.07 o 
  -4  10   4     1534.28     1432.83     66.35 o 
  -2  10   4      114.33      110.78     18.48 o 
   0  10   4      288.27      236.74     32.44 o 
   2  10   4      719.66      761.89     37.91 o 
   4  10   4     2323.31     2080.83     76.83 o 
   6  10   4     2124.68     2125.05     86.35 o 
   8  10   4      114.54      109.73     32.57 o 
  10  10   4      580.88      592.03     86.18 o 
 -11  11   4      259.05      269.35     58.63 o 
  -9  11   4      746.69      752.42    108.63 o 
  -7  11   4      850.43     1025.76     54.24 o 
  -5  11   4      966.93      887.48     46.41 o 
  -3  11   4      122.98      187.39     24.21 o 
  -1  11   4      971.88      972.13     37.32 o 
   1  11   4      916.21      636.46     34.65 o 
   3  11   4     1099.76     1126.79     57.09 o 
   5  11   4     1081.14      923.82     63.57 o 
   7  11   4      920.56      914.26     59.67 o 
   9  11   4      499.52      570.29     52.45 o 
  11  11   4      474.53      593.96     99.34 o 
 -12  12   4      179.90      233.38     65.58 o 
 -10  12   4      317.77      467.38     64.92 o 
  -8  12   4      669.49      793.84     72.73 o 
  -6  12   4      789.08      763.15     47.03 o 
  -4  12   4      242.03      255.07     28.35 o 
  -2  12   4       41.50       50.21     15.60 o 
   0  12   4      587.31      684.50     40.77 o 
   2  12   4     1083.80      915.72     44.51 o 
   4  12   4      757.92      739.08     50.37 o 
   6  12   4     1473.53     1458.75     69.46 o 
   8  12   4      259.56      374.93     43.94 o 
  10  12   4      372.72      490.38     65.05 o 
 -11  13   4      168.58      166.63     51.44 o 
  -9  13   4      434.80      400.38     62.69 o 
  -7  13   4      296.82      341.73     51.76 o 
  -5  13   4       34.78        7.59     20.69 o 
  -3  13   4      157.81      188.92     26.46 o 
  -1  13   4      141.83      107.54     18.42 o 
   1  13   4      214.32      212.53     28.04 o 
   3  13   4      863.83      923.04     46.56 o 
   5  13   4     1448.09     1493.98     73.99 o 
   7  13   4      196.60      182.49     33.61 o 
   9  13   4      243.89      270.05     42.03 o 
 -10  14   4      251.51      367.71     80.26 o 
  -8  14   4       63.80       14.85     33.82 o 
  -6  14   4       66.46       55.17     34.06 o 
  -4  14   4       20.07       -8.88     20.78 o 
  -2  14   4      613.68      630.65     43.02 o 
   0  14   4      866.97      811.12     43.70 o 
   2  14   4     1017.33     1169.65     55.26 o 
   4  14   4      646.94      514.92     49.13 o 
   6  14   4      610.28      496.65    121.93 o 
   8  14   4      104.50      118.29     35.87 o 
  10  14   4      199.20      227.34     90.37 o 
  -9  15   4      213.99      205.12     49.78 o 
  -7  15   4       35.51       34.61     33.48 o 
  -5  15   4      309.35      339.58     44.66 o 
  -3  15   4       37.59       17.61     18.43 o 
  -1  15   4      120.30       92.47     28.75 o 
   1  15   4       22.16       39.19     21.65 o 
   3  15   4       49.82       46.19     37.57 o 
   5  15   4      960.76      967.43     55.74 o 
   7  15   4       26.56      -17.80     27.51 o 
   9  15   4      176.28      196.54     41.07 o 
 -10  16   4      162.22      199.20     55.14 o 
  -8  16   4      221.15      222.88     53.90 o 
  -6  16   4        1.98       13.00     32.26 o 
  -4  16   4      681.22      657.41     56.45 o 
  -2  16   4      371.94      380.54     39.81 o 
   0  16   4      642.31      755.97     52.16 o 
   2  16   4      128.61      135.78     31.47 o 
   4  16   4      360.42      285.31     34.39 o 
   6  16   4       59.49      136.53     40.59 o 
   8  16   4      102.42       96.15     37.01 o 
  -9  17   4       71.95       97.12     46.63 o 
  -7  17   4       19.32      -15.60     34.77 o 
  -5  17   4       12.31       13.55     27.67 o 
  -3  17   4      594.58      605.78     61.16 o 
  -1  17   4     1811.66     1677.58     74.00 o 
   1  17   4      223.90      241.67     33.87 o 
   3  17   4      107.43       59.99     26.17 o 
   5  17   4      271.59      225.16     44.86 o 
   7  17   4      204.86      243.58     70.98 o 
  -8  18   4       75.99       71.93     62.13 o 
  -6  18   4       47.09      -11.24     42.11 o 
  -4  18   4      259.82      251.08     48.12 o 
  -2  18   4        6.09      -19.78     32.10 o 
   0  18   4      482.92      423.97     51.83 o 
   2  18   4       95.20       53.38     27.21 o 
   4  18   4      443.23      447.41     47.33 o 
   6  18   4      250.61      339.47     53.78 o 
   8  18   4       88.64      113.34     40.72 o 
  -7  19   4       80.33      128.04     50.02 o 
  -5  19   4       11.86        8.37     38.87 o 
  -3  19   4      174.62      158.13     42.33 o 
  -1  19   4      219.50      165.21     42.30 o 
   1  19   4      218.92      223.95     49.21 o 
   3  19   4      290.78      349.44     44.90 o 
   5  19   4      169.52      130.33     61.18 o 
   7  19   4      131.82       93.51     46.99 o 
  -6  20   4       79.96       25.32     44.51 o 
  -4  20   4       64.04      100.94     43.13 o 
  -2  20   4       16.78        5.31     68.65 o 
   0  20   4       51.61       40.97     37.48 o 
   2  20   4      211.44      231.44     39.20 o 
   4  20   4      365.18      435.16     60.72 o 
   6  20   4      189.26      195.14     60.37 o 
  -5  21   4       47.78      -18.19     40.62 o 
  -3  21   4       51.07       39.21     38.45 o 
  -1  21   4        0.17      -30.11     34.54 o 
   1  21   4       25.74       -7.41     35.41 o 
   3  21   4      178.19      151.25     36.87 o 
   5  21   4      216.24      370.13     61.81 o 
  -4  22   4       23.99        2.35     42.21 o 
  -2  22   4       44.21      -22.99     37.08 o 
   0  22   4        9.09      -35.89     39.12 o 
   2  22   4       42.61        9.96     39.11 o 
   4  22   4      131.20      143.50     48.90 o 
  -3  23   4       12.13        3.96     41.76 o 
  -1  23   4        1.46        7.11     63.69 o 
   1  23   4       25.80      -26.90     41.10 o 
 -10  -8   5       39.36       -2.12     26.03 o 
   0  -8   5      462.33      331.97     38.90 o 
   2  -8   5     4062.72     4605.56    249.24 o 
 -11  -7   5        1.95      -42.15     31.50 o 
  -1  -7   5     4298.22     4618.99    251.37 o 
   1  -7   5      807.48      639.20     47.82 o 
   3  -7   5     4279.47     4159.41    216.36 o 
 -12  -6   5        2.29      -31.63     51.83 o 
 -10  -6   5      152.79      111.39     35.81 o 
  -2  -6   5     7549.54     6999.21    372.73 o 
   0  -6   5     5362.43     5156.38    260.16 o 
   2  -6   5     1793.15     1746.05    122.17 o 
   4  -6   5     1938.63     1770.40     97.83 o 
   6  -6   5     2531.38     2380.97    164.15 o 
   8  -6   5     1031.16      929.63    104.68 o 
 -13  -5   5        8.14      -23.84     58.36 o 
 -11  -5   5       26.84       32.97     33.37 o 
  -3  -5   5     2218.99     2228.36    137.04 o 
  -1  -5   5    10386.21    10028.25    521.57 o 
   1  -5   5     1119.06     1412.49    107.80 o 
   3  -5   5     3861.08     2856.42    121.17 o 
   5  -5   5     1039.35      917.56     55.88 o 
   7  -5   5     1080.41     1013.09     96.40 o 
   9  -5   5      550.43      586.49     89.23 o 
 -12  -4   5       98.81       89.36     60.12 o 
 -10  -4   5        3.74      -10.16     28.36 o 
  -4  -4   5      915.41     1030.05     79.44 o 
  -2  -4   5     3364.47     2962.28    171.43 o 
   0  -4   5     8985.14    11177.18    406.55 o 
   2  -4   5     3416.04     2171.09     91.48 o 
   4  -4   5     3612.67     4553.88    189.07 o 
   6  -4   5     1941.46     1796.81     84.47 o 
   8  -4   5      278.60      212.48     59.36 o 
  10  -4   5      175.93      247.87     69.53 o 
 -13  -3   5       39.05       37.02     54.22 o 
 -11  -3   5      140.11      129.01     41.30 o 
  -9  -3   5       27.79       11.18     22.40 o 
  -5  -3   5      329.66      351.92     52.33 o 
  -3  -3   5     4031.92     3395.00    195.53 o 
  -1  -3   5     2091.46     1659.57     92.74 o 
   3  -3   5     7139.98     6966.94    274.90 o 
   5  -3   5     1334.50     1033.05     58.55 o 
   7  -3   5     1536.71     1659.82    124.43 o 
   9  -3   5     1024.80      888.34    109.07 o 
  11  -3   5        1.40      -38.03     51.20 o 
 -12  -2   5      205.95      211.50     62.44 o 
 -10  -2   5      148.73      180.90     33.12 o 
  -8  -2   5      517.74      494.50     69.40 o 
  -6  -2   5     1863.44     1665.04     80.35 o 
  -4  -2   5    11987.29    11212.46    587.59 o 
  -2  -2   5     4266.63     4586.10    259.03 o 
   0  -2   5     2281.26     2426.66    151.79 o 
   2  -2   5     8170.91     6655.70    265.39 o 
   4  -2   5     4628.65     5138.29    199.91 o 
   6  -2   5      608.99      615.96     35.37 o 
   8  -2   5      846.17      930.04     65.22 o 
  10  -2   5      126.42      122.50     58.11 o 
  12  -2   5        4.92      -46.94     62.37 o 
 -13  -1   5       47.00       44.20     41.66 o 
 -11  -1   5       14.43      -16.23     33.22 o 
  -9  -1   5      122.06      128.16     28.22 o 
  -7  -1   5      749.51      820.19     75.80 o 
  -5  -1   5     7180.37     6075.16    334.96 o 
  -3  -1   5     5972.85     6339.59    191.05 o 
  -1  -1   5     9383.08     9591.65    572.65 o 
   1  -1   5     5241.81     5492.83    218.08 o 
   3  -1   5    14381.06    17865.88    517.85 o 
   5  -1   5      244.33      162.79     20.76 o 
   7  -1   5     2400.42     2381.56     88.52 o 
   9  -1   5      399.60      340.58     50.54 o 
  11  -1   5       20.80       37.40     61.87 o 
 -12   0   5      102.34       78.01     38.61 o 
 -10   0   5        1.02      -17.35     23.60 o 
  -8   0   5      321.60      250.57     29.93 o 
  -4   0   5    16769.51    17313.30    502.28 o 
  -2   0   5    29524.50    29477.20    843.86 o 
   2   0   5     9979.98    11869.23    346.73 o 
   4   0   5    12486.70    10736.28    317.46 o 
   6   0   5     2123.25     2982.63    102.68 o 
   8   0   5      349.13      344.22     67.52 o 
  10   0   5        9.83      -29.89     33.77 o 
  12   0   5       12.23       -2.76     66.52 o 
 -13   1   5       41.15       12.90     45.20 o 
 -11   1   5       14.82      -13.10     55.60 o 
  -9   1   5      116.18       78.89     27.89 o 
  -7   1   5      752.56      862.72     37.45 o 
  -5   1   5     7109.79     5894.23    223.14 o 
  -3   1   5     5943.01     6778.65    470.06 o 
  -1   1   5    10760.95    10298.55    292.72 o 
   1   1   5     5441.99     5847.73    172.20 o 
   3   1   5    14834.23    17917.62    519.58 o 
   5   1   5      363.69      405.54     27.49 o 
   7   1   5     2334.08     2380.62     89.20 o 
   9   1   5      342.42      405.50     53.53 o 
  11   1   5       21.40      -41.86     36.85 o 
 -12   2   5      199.35      193.66     48.63 o 
 -10   2   5      146.26      150.77     39.34 o 
  -8   2   5      509.59      527.21     34.69 o 
  -6   2   5     1869.68     1709.97     81.92 o 
  -4   2   5    12162.93    11709.04    419.70 o 
  -2   2   5     4130.49     4584.87    169.08 o 
   0   2   5     2481.07     2761.49     97.94 o 
   2   2   5     8407.40     7306.82    212.86 o 
   4   2   5     4672.02     5038.08    193.09 o 
   6   2   5      559.00      609.32     39.12 o 
   8   2   5      728.92      750.59     47.41 o 
  10   2   5      101.46       86.73     38.10 o 
  12   2   5        5.51      -64.22     42.81 o 
 -13   3   5       33.17       33.84     42.04 o 
 -11   3   5      138.73      241.01     79.20 o 
  -9   3   5       28.13       11.33     28.23 o 
  -7   3   5     1833.69     1548.38     55.23 o 
  -5   3   5      364.36      574.44     45.49 o 
  -3   3   5     3989.01     3448.70    135.53 o 
  -1   3   5     2044.33     1506.98     93.12 o 
   3   3   5     7420.88     7418.32    219.40 o 
   5   3   5     1172.43     1035.30     46.94 o 
   7   3   5     1407.77     1581.57     68.48 o 
   9   3   5      937.04      897.25     77.87 o 
  11   3   5        3.21      -11.47     40.56 o 
 -12   4   5       93.15       -2.57     35.71 o 
 -10   4   5        3.15      -20.02     28.92 o 
  -8   4   5      580.83      656.68     40.21 o 
  -6   4   5      242.38      313.74     24.83 o 
  -4   4   5      784.76      986.53     61.44 o 
  -2   4   5     3713.62     2923.00    115.06 o 
   0   4   5     8985.39    10907.49    314.04 o 
   4   4   5     3935.22     4973.15    153.70 o 
   6   4   5     1722.34     1568.66     67.45 o 
   8   4   5      299.09      290.33     53.05 o 
  10   4   5      160.23      189.11     48.87 o 
  12   4   5       12.95      -22.43     76.94 o 
 -13   5   5        7.57      -44.96     40.63 o 
 -11   5   5       26.01       23.86     36.54 o 
  -9   5   5      185.10      235.62     44.01 o 
  -7   5   5     1161.20     1124.37     45.32 o 
  -5   5   5      331.30      438.02     27.43 o 
  -3   5   5     2715.50     2655.16    142.00 o 
  -1   5   5    10051.25     9999.51    356.43 o 
   1   5   5     1550.61     1852.07     59.02 o 
   3   5   5     4148.59     3018.54    115.37 o 
   5   5   5     1109.46     1083.57     60.45 o 
   7   5   5     1143.46     1107.57     55.11 o 
   9   5   5      539.14      745.05     58.62 o 
  11   5   5        9.87      -14.62     40.16 o 
 -12   6   5        3.34       -5.08     38.84 o 
 -10   6   5      144.94       93.09     39.31 o 
  -8   6   5      491.88      471.15     42.67 o 
  -6   6   5      807.34      858.67     37.97 o 
  -4   6   5     5400.80     5604.68    164.04 o 
  -2   6   5     7131.06     6515.44    240.70 o 
   0   6   5     5266.90     4534.18    139.76 o 
   2   6   5     1763.01     1802.28     60.65 o 
   4   6   5     2023.33     1949.06     72.14 o 
   6   6   5     2480.64     2377.03     91.00 o 
   8   6   5     1204.55     1253.79     61.72 o 
  10   6   5       85.65       58.34     40.31 o 
  12   6   5        8.66      -73.42     48.94 o 
 -13   7   5        9.10        0.67     45.18 o 
 -11   7   5        2.79      -45.99     35.85 o 
  -9   7   5      185.00      130.92     31.90 o 
  -7   7   5      875.01     1111.11     54.64 o 
  -5   7   5     1041.84      888.28     37.52 o 
  -3   7   5      408.97      379.69     28.26 o 
  -1   7   5     4037.79     4217.24    161.40 o 
   1   7   5      960.20      662.06     30.36 o 
   3   7   5     4234.70     3936.10    109.61 o 
   5   7   5     1456.92     1505.61     63.43 o 
   7   7   5      934.32     1026.39     54.30 o 
   9   7   5      128.83      137.89     35.57 o 
  11   7   5        8.11      -14.56     42.19 o 
 -12   8   5        7.60      -14.29     40.11 o 
 -10   8   5       36.55      -13.69     49.82 o 
  -8   8   5      469.46      400.58     40.31 o 
  -6   8   5      607.44      607.15     53.73 o 
  -4   8   5      854.89      598.03     31.99 o 
  -2   8   5     3298.79     4231.98    113.50 o 
   0   8   5      402.33      266.41     22.88 o 
   2   8   5     3981.44     4809.35    146.66 o 
   4   8   5     5384.26     4286.73    141.92 o 
   6   8   5      331.52      414.53     39.24 o 
   8   8   5      147.35      122.98     33.81 o 
  10   8   5      105.23       77.23     51.70 o 
 -11   9   5       14.67        9.30     41.25 o 
  -9   9   5       90.31       50.60     28.77 o 
  -7   9   5      573.02      793.61     50.20 o 
  -5   9   5     1802.96     1837.46     73.87 o 
  -3   9   5     3088.93     3497.30     98.35 o 
  -1   9   5     4349.06     4229.19    101.65 o 
   3   9   5     7186.07     7445.72    222.05 o 
   5   9   5     3985.80     3971.73    136.06 o 
   7   9   5     1109.47     1013.13     56.21 o 
   9   9   5      300.01      230.23     53.24 o 
  11   9   5       33.95      -18.55     63.88 o 
 -12  10   5       41.16       21.40     44.46 o 
 -10  10   5        2.37      -40.19     34.32 o 
  -8  10   5      166.16      135.65     31.20 o 
  -6  10   5      685.79      747.69     51.01 o 
  -4  10   5     5044.63     4800.33    156.40 o 
  -2  10   5     6288.80     5940.61    184.84 o 
   0  10   5     3173.99     2687.38     68.08 o 
   2  10   5     3810.38     3431.07    112.74 o 
   4  10   5     3959.01     3582.01    117.86 o 
   6  10   5     2341.14     2318.68     96.50 o 
   8  10   5      124.07      165.79     35.16 o 
  10  10   5       29.68       -8.62     32.69 o 
 -11  11   5       35.27       59.18     43.37 o 
  -9  11   5       46.82       54.37     57.73 o 
  -7  11   5      295.66      278.49     37.19 o 
  -5  11   5      640.62      676.09     45.78 o 
  -3  11   5     2918.62     2828.58    103.27 o 
  -1  11   5     4696.54     4916.70    135.01 o 
   1  11   5     1186.69     1053.66     47.36 o 
   3  11   5     3782.28     3914.67    127.85 o 
   5  11   5     3709.72     3394.04    158.69 o 
   7  11   5      281.53      282.51     38.31 o 
   9  11   5       46.05       36.33     32.14 o 
  11  11   5        4.13      -17.19     64.88 o 
 -10  12   5        3.44       12.29     39.70 o 
  -8  12   5       43.82       38.14     34.97 o 
  -6  12   5      152.41      154.53     29.22 o 
  -4  12   5      201.52      252.90     53.69 o 
  -2  12   5     1895.17     1811.17     61.74 o 
   0  12   5     2095.15     2538.14     90.89 o 
   2  12   5     2232.57     1780.48     70.07 o 
   4  12   5     1871.11     1722.71     77.08 o 
   6  12   5      601.19      826.66     53.89 o 
   8  12   5       71.69       -2.44     30.41 o 
  10  12   5       50.45      -12.47     34.63 o 
 -11  13   5        5.98      -39.62     44.00 o 
  -9  13   5       97.09       91.50     42.71 o 
  -7  13   5       94.12      116.67     38.47 o 
  -5  13   5      273.24      286.34     34.72 o 
  -3  13   5     1142.65     1106.07     52.24 o 
  -1  13   5     2933.34     2866.56    102.03 o 
   1  13   5     2372.83     2995.55    105.58 o 
   3  13   5     1650.42     1550.96    120.31 o 
   5  13   5      642.26      607.22     58.69 o 
   7  13   5       68.47       20.23     26.59 o 
   9  13   5       18.88       11.98     32.75 o 
 -10  14   5       33.90      -16.52     44.64 o 
  -8  14   5      179.33      191.84     63.82 o 
  -6  14   5      548.26      634.40     63.01 o 
  -4  14   5      182.25      166.37     28.59 o 
  -2  14   5     1761.94     1685.12     60.08 o 
   0  14   5     1328.37     1350.30     65.43 o 
   2  14   5     1632.34     1582.92     67.74 o 
   4  14   5     1026.86     1083.85    101.85 o 
   6  14   5       40.61       43.84     33.32 o 
   8  14   5       95.11       52.74     29.96 o 
  -9  15   5       50.49       50.22     43.29 o 
  -7  15   5      186.81      211.74    106.18 o 
  -5  15   5      471.56      503.30     56.64 o 
  -3  15   5     1741.90     1678.91     62.15 o 
  -1  15   5      587.96      559.24     44.01 o 
   1  15   5     1437.60     1604.79     94.19 o 
   3  15   5     1519.94     1561.99     69.50 o 
   5  15   5      278.35      340.94     48.55 o 
   7  15   5       83.47       40.31     32.34 o 
   9  15   5        3.99      -11.49     33.46 o 
 -10  16   5        8.13      -14.91     47.25 o 
  -8  16   5       55.77       23.70     59.36 o 
  -6  16   5      318.17      363.87     52.62 o 
  -4  16   5      741.04      703.11     52.39 o 
  -2  16   5      702.32      911.84     64.30 o 
   0  16   5       81.05       50.02     23.87 o 
   2  16   5      279.84      376.96     39.12 o 
   4  16   5     1058.46     1037.97    124.25 o 
   6  16   5      140.95      105.82     40.21 o 
   8  16   5       52.48       18.12     32.48 o 
  -9  17   5        4.26      -44.78     39.28 o 
  -7  17   5       58.17       32.57     39.41 o 
  -5  17   5      672.92      708.62     55.64 o 
  -3  17   5      957.01     1098.19     97.64 o 
  -1  17   5       84.56       42.19     25.34 o 
   1  17   5       47.03       21.72     24.12 o 
   3  17   5      785.01      904.14    147.54 o 
   5  17   5      226.76      340.86     51.00 o 
   7  17   5       70.07       50.71     34.43 o 
  -8  18   5       32.98       14.44     51.58 o 
  -6  18   5      141.95       98.39     41.95 o 
  -4  18   5      630.79      837.96     75.82 o 
  -2  18   5       46.26        0.82     31.14 o 
   0  18   5       27.24       31.24     24.85 o 
   2  18   5      440.08      646.11     52.05 o 
   4  18   5      205.87      205.65     47.10 o 
   6  18   5      152.62      205.76     52.88 o 
  -7  19   5       30.69        2.38     40.88 o 
  -5  19   5      113.84       93.66     41.83 o 
  -3  19   5      587.49      528.86     61.56 o 
  -1  19   5      867.49     1072.19    115.97 o 
   1  19   5      141.05      160.01     41.97 o 
   3  19   5      624.25      726.64     72.76 o 
   5  19   5      204.17      298.40     54.18 o 
   7  19   5       73.51       95.17     47.53 o 
  -6  20   5       13.92      -39.63     41.77 o 
  -4  20   5      199.51      282.28     57.30 o 
  -2  20   5      489.21      627.31    120.99 o 
   0  20   5      313.56      358.22     71.91 o 
   2  20   5      337.03      397.81     62.16 o 
   4  20   5      293.99      335.61     55.45 o 
   6  20   5      103.91       55.66     45.31 o 
  -5  21   5       79.86       30.59     44.15 o 
  -3  21   5      217.43      227.40     54.19 o 
  -1  21   5      390.96      334.84     58.59 o 
   1  21   5      287.06      280.93     52.67 o 
   3  21   5      358.42      315.40     57.90 o 
   5  21   5      135.80      102.89     46.92 o 
  -4  22   5      114.36       41.41     44.59 o 
  -2  22   5      190.68      162.06     50.98 o 
   0  22   5      205.38      215.41     52.17 o 
   2  22   5      236.06      238.84     80.07 o 
  -1  23   5      142.21      109.02     47.86 o 
   1  23   5      164.33      168.81     80.95 o 
   1  -9   6      457.31      406.52     43.80 o 
  -2  -8   6     2312.01     2733.24    162.90 o 
   0  -8   6      872.07     1270.30     86.09 o 
   2  -8   6      145.39      124.13     27.23 o 
 -11  -7   6       98.53      104.23     37.60 o 
  -3  -7   6     4800.15     4780.26    268.19 o 
  -1  -7   6      209.84      262.81     39.41 o 
   1  -7   6      774.27     1009.33     71.03 o 
   3  -7   6      312.66      438.87     36.05 o 
   5  -7   6       31.64       -3.76     33.26 o 
   7  -7   6      306.56      380.16     76.05 o 
 -12  -6   6      202.77      254.31     49.51 o 
 -10  -6   6      447.89      391.68     47.22 o 
  -4  -6   6     1377.53     1526.44    107.80 o 
  -2  -6   6      453.14      354.18     45.43 o 
   0  -6   6      945.98     1039.44     56.10 o 
   2  -6   6      586.51      669.17     42.62 o 
   4  -6   6       54.06       64.06     22.68 o 
   6  -6   6       36.00       34.77     43.43 o 
   8  -6   6       23.85        6.27     42.67 o 
 -13  -5   6       90.08       44.81     63.13 o 
 -11  -5   6      604.41      569.18     59.39 o 
  -5  -5   6     2407.52     1630.61    114.46 o 
  -3  -5   6      869.52      842.53     69.15 o 
  -1  -5   6     2663.99     2701.48    109.32 o 
   1  -5   6     1365.10     1635.04     71.69 o 
   3  -5   6      272.39      203.02     28.77 o 
   7  -5   6       80.38       50.83     49.58 o 
   9  -5   6      437.15      571.31     93.62 o 
  11  -5   6      198.81      220.77     84.34 o 
 -12  -4   6      256.84      232.94     46.93 o 
 -10  -4   6     1025.70      868.58     61.54 o 
  -6  -4   6       65.84       20.33     31.63 o 
  -4  -4   6     3411.72     3508.07    207.32 o 
  -2  -4   6     3907.82     4175.38    212.66 o 
   0  -4   6      915.57     1069.96     52.78 o 
   2  -4   6        6.22       16.15     16.79 o 
   4  -4   6      138.42      110.94     25.15 o 
   6  -4   6       56.26       61.56     28.29 o 
   8  -4   6       28.99       46.06     53.72 o 
  10  -4   6      332.33      429.11     86.09 o 
 -13  -3   6       86.55      100.78     71.92 o 
 -11  -3   6      606.89      571.73     61.77 o 
  -5  -3   6     2764.16     2923.50    181.10 o 
  -3  -3   6     3799.97     3681.81    279.24 o 
  -1  -3   6     5702.84     6148.15    229.07 o 
   1  -3   6     2256.67     2258.25    132.97 o 
   5  -3   6      595.25      514.79     56.42 o 
   7  -3   6       15.99      -36.18     24.12 o 
   9  -3   6       88.28       58.24     62.13 o 
  11  -3   6      216.50      225.28     76.81 o 
 -12  -2   6      337.14      292.02     55.50 o 
 -10  -2   6      428.71      435.75     50.91 o 
  -8  -2   6      559.59      872.03     92.87 o 
  -6  -2   6       37.69       28.50     39.16 o 
  -4  -2   6    11928.63    11055.97    534.44 o 
  -2  -2   6     1787.12     1689.48     74.51 o 
   0  -2   6      407.89      460.67     34.54 o 
   2  -2   6     1454.58     1354.56     68.02 o 
   4  -2   6      983.12      857.77     53.90 o 
   6  -2   6       58.57       26.10     24.49 o 
   8  -2   6      665.77      749.50     63.47 o 
  10  -2   6      401.98      487.35     96.14 o 
  12  -2   6      176.71      244.11     84.84 o 
 -13  -1   6      175.71      148.30     50.74 o 
 -11  -1   6      141.90       88.60     32.47 o 
  -9  -1   6      181.97      101.32     28.47 o 
  -7  -1   6     1017.36      793.47     52.92 o 
  -5  -1   6    15608.62    16764.47    596.56 o 
  -3  -1   6     6523.46     7603.77    278.07 o 
  -1  -1   6     2438.25     2582.31    109.87 o 
   3  -1   6     3087.69     3815.06    155.76 o 
   5  -1   6     2111.04     2586.11    158.19 o 
   7  -1   6     3427.10     2958.04    196.41 o 
   9  -1   6     1613.77     1600.17     93.62 o 
  11  -1   6      473.65      391.33     87.22 o 
 -12   0   6      139.38       78.44     51.46 o 
 -10   0   6       59.08       70.30     29.20 o 
  -8   0   6     1042.16     1009.75     71.92 o 
  -6   0   6     5204.83     6392.45    244.08 o 
  -4   0   6    19118.73    16518.68    481.52 o 
  -2   0   6      343.72      487.94     35.36 o 
   0   0   6     2692.42     2722.12    115.48 o 
   2   0   6     2770.83     3865.65    169.80 o 
   4   0   6     1399.95     1211.56     50.26 o 
   6   0   6      767.34      716.21     78.32 o 
   8   0   6     5176.53     5035.34    215.29 o 
  10   0   6      748.39      915.70     81.81 o 
  12   0   6      126.13       74.17     73.80 o 
 -13   1   6      179.27      166.01     49.16 o 
 -11   1   6      190.64      201.58     45.92 o 
  -9   1   6      245.39      158.30     29.25 o 
  -7   1   6     1068.45      916.68     57.77 o 
  -5   1   6    16252.86    18582.73    658.85 o 
  -3   1   6     6498.65     7185.92    220.97 o 
  -1   1   6     2612.02     2647.52    118.22 o 
   3   1   6     3086.21     3680.09    118.99 o 
   5   1   6     2129.97     2649.56     91.09 o 
   7   1   6     3271.31     2618.73    130.55 o 
   9   1   6     1505.79     1538.64    102.03 o 
  11   1   6      431.83      618.12    106.31 o 
 -12   2   6      375.81      289.40     55.06 o 
 -10   2   6      508.06      671.74     52.31 o 
  -8   2   6      686.30      884.46     42.05 o 
  -6   2   6      109.85       27.23     21.43 o 
  -4   2   6    12531.84    12092.92    416.66 o 
  -2   2   6     1629.98     1608.42     59.16 o 
   0   2   6      323.71      437.11     35.21 o 
   2   2   6     1539.36     1353.00     51.12 o 
   4   2   6     1042.44      928.06     41.90 o 
   6   2   6       43.59       54.72     27.29 o 
   8   2   6      550.36      524.95    115.72 o 
  10   2   6      341.99      415.32     95.26 o 
  12   2   6      185.80      207.59     84.21 o 
 -13   3   6      106.86       58.38     47.29 o 
 -11   3   6      671.24      657.72    130.78 o 
  -9   3   6     1035.84      919.88     47.55 o 
  -7   3   6      492.41      476.66     40.24 o 
  -5   3   6     3037.35     3636.78    192.39 o 
  -3   3   6     3773.47     3577.38    140.24 o 
  -1   3   6     5364.84     5800.47    179.90 o 
   1   3   6     2130.87     2148.06     74.91 o 
   5   3   6      601.46      522.69     34.60 o 
   7   3   6       11.20      -21.72     26.97 o 
   9   3   6       49.97       67.95     42.17 o 
  11   3   6      244.98      271.46     60.65 o 
 -12   4   6      248.56      245.28     55.77 o 
 -10   4   6     1053.53      992.42     80.07 o 
  -8   4   6      865.35     1012.41     46.07 o 
  -6   4   6       38.89       23.40     21.42 o 
  -4   4   6     3703.11     3780.26    166.04 o 
  -2   4   6     3410.50     3713.26    146.90 o 
   0   4   6      754.04      909.84     33.18 o 
   2   4   6        6.02        2.18     11.76 o 
   4   4   6      142.09      149.55     21.62 o 
   6   4   6       94.02       74.96     23.03 o 
   8   4   6       50.93       62.46     33.74 o 
  10   4   6      351.61      333.17     88.11 o 
 -13   5   6       74.48       63.05     46.82 o 
 -11   5   6      571.59      533.48     65.19 o 
  -9   5   6     1008.31     1031.57     57.23 o 
  -7   5   6      257.51      137.54     22.19 o 
  -5   5   6     2238.89     1712.39     82.79 o 
  -3   5   6      723.30      810.51     47.16 o 
  -1   5   6     2276.37     2386.68    100.64 o 
   1   5   6     1229.61     1363.30     45.17 o 
   3   5   6      272.57      182.55     21.90 o 
   5   5   6      479.01      221.81     37.52 o 
   7   5   6       42.22       37.82     24.19 o 
   9   5   6      458.37      426.48    111.70 o 
  11   5   6      204.72      226.63     58.82 o 
 -12   6   6      171.56      182.69     49.95 o 
 -10   6   6      478.89      486.12     78.38 o 
  -8   6   6      636.97      775.06     45.03 o 
  -6   6   6      999.44     1183.38     47.06 o 
  -4   6   6     1437.12     1492.78     74.56 o 
  -2   6   6      281.90      224.47     27.39 o 
   0   6   6     1092.50     1157.55     43.64 o 
   2   6   6      560.38      622.03     25.98 o 
   4   6   6       65.66      129.28     22.86 o 
   6   6   6       24.32        3.62     20.59 o 
   8   6   6       32.24       40.00     35.51 o 
  10   6   6      180.91      178.58     55.33 o 
 -11   7   6       69.10       77.62     41.71 o 
  -9   7   6      536.44      751.52     56.54 o 
  -7   7   6      758.78      934.60     46.00 o 
  -5   7   6     3921.78     3432.04    100.56 o 
  -3   7   6     4720.78     4209.66    166.27 o 
  -1   7   6      326.79      422.81     41.11 o 
   1   7   6      867.13     1042.13     41.69 o 
   3   7   6      315.72      418.92     23.34 o 
   5   7   6       41.32       28.00     20.58 o 
   7   7   6      226.37      256.89     50.95 o 
   9   7   6      304.96      405.09     60.55 o 
  11   7   6      209.37      251.46     58.76 o 
 -12   8   6       62.59       24.31     46.53 o 
 -10   8   6       77.93      104.00     32.79 o 
  -8   8   6      142.00       85.24     27.38 o 
  -6   8   6     2229.75     2916.00     90.28 o 
  -4   8   6     4096.64     4233.98    117.99 o 
  -2   8   6     2469.96     2619.83    111.43 o 
   0   8   6     1030.55     1360.94     52.57 o 
   2   8   6      168.34      126.51     18.96 o 
   4   8   6       31.80       37.95     26.99 o 
   6   8   6      105.76      130.42     47.15 o 
   8   8   6      601.76      537.06     97.48 o 
  10   8   6      493.94      616.74     75.45 o 
 -11   9   6      125.91       68.80     44.58 o 
  -9   9   6      404.40      591.36     52.12 o 
  -7   9   6     1587.45     1806.34     77.84 o 
  -5   9   6     2461.74     2214.19     72.53 o 
  -3   9   6     3305.26     2994.68     87.67 o 
  -1   9   6      228.79      250.47     25.40 o 
   1   9   6      402.59      334.12     27.28 o 
   3   9   6      605.86      770.08     63.13 o 
   5   9   6      578.71      654.19     46.87 o 
   7   9   6     1212.66     1147.58     61.78 o 
   9   9   6      442.19      405.66     64.13 o 
  11   9   6      297.78      254.53     61.62 o 
 -12  10   6       81.72      113.97     52.44 o 
 -10  10   6      219.44      206.40     50.03 o 
  -8  10   6      956.72      973.26     56.31 o 
  -6  10   6     1565.40     1604.48     70.97 o 
  -4  10   6     1469.28     1583.35     56.06 o 
  -2  10   6     2101.24     1973.48     62.10 o 
   0  10   6      138.25      147.75     17.01 o 
   2  10   6      824.12      742.14     38.85 o 
   4  10   6      244.89      262.37     75.18 o 
   6  10   6      448.99      583.92     46.28 o 
   8  10   6      349.57      337.18     43.07 o 
  10  10   6      432.24      304.33     61.50 o 
 -11  11   6      266.13      270.19     77.19 o 
  -9  11   6      344.63      436.67     62.60 o 
  -7  11   6      891.20      819.38     54.52 o 
  -5  11   6     2012.60     2098.81     84.32 o 
  -3  11   6     1185.86     1344.98     58.63 o 
  -1  11   6      432.05      420.12     27.46 o 
   1  11   6      227.46      238.03     28.60 o 
   3  11   6       28.91       45.98     27.07 o 
   5  11   6       88.54       68.44     26.77 o 
   7  11   6       60.54       16.60     28.06 o 
   9  11   6      210.46      210.98     51.21 o 
 -10  12   6      413.70      432.66     63.57 o 
  -8  12   6      394.80      471.59     58.63 o 
  -6  12   6      596.68      612.84     49.92 o 
  -4  12   6     2360.97     2431.41     92.81 o 
  -2  12   6     1246.99      967.57     49.81 o 
   0  12   6      279.17      248.29     35.85 o 
   2  12   6       75.17       72.10     22.91 o 
   4  12   6      292.78      187.61     40.19 o 
   6  12   6      330.06      250.21     34.84 o 
   8  12   6      106.27       81.49     34.14 o 
  10  12   6      210.64      216.68     54.64 o 
 -11  13   6      184.39      255.50     56.67 o 
  -9  13   6      480.85      552.12     69.34 o 
  -7  13   6      432.45      451.35     58.22 o 
  -5  13   6      455.19      478.78     67.66 o 
  -3  13   6      940.05      956.23     48.88 o 
  -1  13   6      408.95      330.47     32.99 o 
   1  13   6       49.63       72.30     22.91 o 
   3  13   6      434.66      368.65     46.37 o 
   5  13   6        6.50      -16.37     30.75 o 
   7  13   6       18.05       12.91     26.58 o 
   9  13   6      132.75       60.86     36.27 o 
 -10  14   6      235.10      342.66     59.45 o 
  -8  14   6      283.18      251.89     49.32 o 
  -6  14   6      147.07      119.03     37.96 o 
  -4  14   6      589.00      739.09     51.60 o 
  -2  14   6      163.07      169.48     29.94 o 
   0  14   6        9.30       39.24     23.32 o 
   2  14   6      302.35      455.36     59.12 o 
   4  14   6      153.63      239.83     42.91 o 
   6  14   6        2.62        4.07     28.12 o 
   8  14   6      123.85       70.59     35.39 o 
  -9  15   6      174.21      221.19     54.87 o 
  -7  15   6      364.35      421.21     78.82 o 
  -5  15   6      302.49      299.91     53.94 o 
  -3  15   6     1248.74     1291.64     64.20 o 
  -1  15   6      122.16       97.34     26.73 o 
   1  15   6      320.77      353.90     37.36 o 
   3  15   6       77.43       84.15     33.46 o 
   5  15   6       53.58       81.43     37.81 o 
   7  15   6       22.90      -20.03     29.14 o 
  -8  16   6      127.47      126.77     45.17 o 
  -6  16   6      622.26      742.68    168.06 o 
  -4  16   6     1026.76     1095.62    101.40 o 
  -2  16   6      838.38      931.01     60.89 o 
   0  16   6      382.83      337.35     39.11 o 
   2  16   6       78.13       57.62     72.36 o 
   4  16   6       48.10       24.44     36.67 o 
   6  16   6       30.24       -6.00     28.65 o 
   8  16   6       67.92       12.85     31.54 o 
  -9  17   6       44.79       49.02     44.52 o 
  -7  17   6       38.32       -8.77     38.20 o 
  -5  17   6      458.80      418.59     59.28 o 
  -3  17   6      262.55      223.86     35.50 o 
  -1  17   6       87.37      102.45     30.16 o 
   1  17   6      464.34      467.22     60.58 o 
   3  17   6       92.31       95.88     38.12 o 
   5  17   6        3.24       15.45     34.19 o 
   7  17   6       12.33      -45.85     33.64 o 
  -8  18   6       42.21       15.30     52.34 o 
  -6  18   6       25.00       14.81     55.35 o 
  -4  18   6      450.85      410.62     88.55 o 
  -2  18   6      107.02       62.76     32.12 o 
   0  18   6       19.69       29.99     28.54 o 
   2  18   6      287.75      289.60     52.28 o 
   4  18   6       11.60       23.94     36.18 o 
   6  18   6       27.05       -1.81     40.35 o 
  -7  19   6       48.09      -14.18     60.74 o 
  -5  19   6      300.81      266.10     86.22 o 
  -3  19   6       89.12       69.34     68.91 o 
  -1  19   6      150.59      111.31     33.40 o 
   1  19   6       80.64       94.01     43.28 o 
   3  19   6        1.86      -10.83     36.83 o 
   5  19   6       22.18      -49.75     40.37 o 
  -6  20   6      100.95       58.17     45.70 o 
  -4  20   6      327.99      346.79    152.18 o 
  -2  20   6      199.27      213.37    108.00 o 
   0  20   6       41.74      126.54     49.87 o 
   2  20   6       12.18      -25.86     37.45 o 
   4  20   6       73.30       73.36     46.16 o 
  -5  21   6       96.87      110.52     48.72 o 
  -3  21   6      210.88      206.40    108.19 o 
  -1  21   6       81.09       -0.13     71.66 o 
   1  21   6       12.18        5.21     52.46 o 
   3  21   6        8.08      -40.93     39.43 o 
  -2  22   6      139.46      181.19     62.88 o 
   0  22   6       85.23       20.58     73.30 o 
   2  22   6        8.46      -22.15     43.90 o 
   0 -10   7     2503.06     2235.26    133.91 o 
  -1  -9   7      718.84      585.11     59.36 o 
   1  -9   7     2471.77     2736.38    157.50 o 
  -2  -8   7       65.94       15.56     29.62 o 
   0  -8   7      476.01      469.91     46.81 o 
   2  -8   7     1008.82      948.21     73.67 o 
 -11  -7   7      175.03      175.22     45.97 o 
  -3  -7   7      823.21      583.36     59.61 o 
  -1  -7   7      256.44      328.21     47.31 o 
   1  -7   7     1108.51     1292.25     68.51 o 
   3  -7   7      959.06      733.74     50.46 o 
   5  -7   7      461.37      608.58     82.58 o 
   7  -7   7      218.70      212.36     62.62 o 
 -12  -6   7       71.70       48.17     39.37 o 
  -4  -6   7       62.18      104.67     38.78 o 
  -2  -6   7     1262.47     1245.04     91.74 o 
   0  -6   7     1230.59     1220.99     74.70 o 
   2  -6   7     5760.32     5323.63    344.31 o 
   4  -6   7     3363.87     3564.05    229.66 o 
   6  -6   7      259.84      314.78     66.89 o 
   8  -6   7     1806.22     1795.52    145.20 o 
  10  -6   7      197.90      135.55     72.91 o 
 -11  -5   7       55.68       28.31     37.09 o 
  -5  -5   7      327.71      301.35     54.72 o 
  -3  -5   7       95.75       40.92     27.36 o 
  -1  -5   7      432.31      584.46     41.58 o 
   1  -5   7     5274.67     5562.09    278.92 o 
   3  -5   7     2918.87     3389.54    144.50 o 
   5  -5   7     1296.42     1366.81    112.32 o 
   7  -5   7      160.76      207.34     64.63 o 
   9  -5   7      591.85      750.66    109.20 o 
  11  -5   7       72.15      109.82     80.32 o 
 -12  -4   7       78.83       46.81     75.37 o 
  -6  -4   7      139.38      195.16     48.19 o 
  -4  -4   7       71.65       39.03     29.49 o 
  -2  -4   7      322.64      282.35     36.28 o 
   0  -4   7     1275.64     1176.50     69.39 o 
   2  -4   7     7414.99     7163.73    562.93 o 
   4  -4   7     3092.23     3581.73    150.73 o 
   6  -4   7     1129.06     1097.56    107.82 o 
   8  -4   7      873.13      955.36    103.93 o 
  10  -4   7      168.82      106.56     64.89 o 
 -13  -3   7       41.69       79.19     76.43 o 
 -11  -3   7      237.54      258.15     50.66 o 
  -5  -3   7      690.67      641.46     67.39 o 
  -3  -3   7      417.62      519.41     46.31 o 
  -1  -3   7     3008.84     2994.10    118.76 o 
   1  -3   7     4933.06     3790.97    155.74 o 
   3  -3   7     2833.58     3361.52    153.67 o 
   5  -3   7     1487.24     1328.64     74.02 o 
   7  -3   7      733.36      703.72     95.27 o 
   9  -3   7      403.83      530.15     91.61 o 
  11  -3   7      175.54      306.87     90.99 o 
 -12  -2   7      184.46      171.92     50.84 o 
 -10  -2   7      578.67      752.16     85.20 o 
  -6  -2   7       85.08       39.53     36.27 o 
  -4  -2   7       93.88       29.44     29.18 o 
  -2  -2   7      606.97      557.66     39.12 o 
   0  -2   7      451.30      384.07     37.35 o 
   2  -2   7     5545.33     5803.44    222.55 o 
   4  -2   7     4441.75     4602.40    192.11 o 
   6  -2   7      913.61     1047.00     66.15 o 
   8  -2   7      719.90      826.46    104.55 o 
  10  -2   7      468.43      396.10     96.65 o 
 -13  -1   7       29.81        5.04     42.35 o 
 -11  -1   7      417.99      488.65     51.29 o 
  -9  -1   7      225.99      112.33     51.08 o 
  -7  -1   7      345.57      285.87     41.17 o 
  -5  -1   7      914.77     1040.09     60.66 o 
  -3  -1   7     7525.63     8542.97    332.21 o 
  -1  -1   7     3137.62     3329.09    183.29 o 
   1  -1   7     4166.90     5280.17    206.83 o 
   3  -1   7     1954.18     1549.25     86.59 o 
   5  -1   7      667.81      755.81     54.59 o 
   7  -1   7      750.00      714.73     64.98 o 
   9  -1   7      726.61      791.20    108.07 o 
  11  -1   7      349.06      321.68     88.60 o 
 -12   0   7      132.36      135.85     39.24 o 
  -8   0   7       30.70       86.55     33.53 o 
  -6   0   7      366.07      440.87     43.90 o 
  -4   0   7      288.79      198.96     20.91 o 
  -2   0   7     5090.94     4873.72    194.13 o 
   0   0   7    15830.90    15826.72    706.75 o 
   2   0   7     2018.26     1910.36     92.46 o 
   4   0   7     5281.36     5022.08    206.65 o 
   6   0   7      458.49      637.47     84.15 o 
   8   0   7      570.72      550.45     61.22 o 
  10   0   7     1624.78     2016.39    170.05 o 
 -13   1   7       29.64      -15.37     44.96 o 
 -11   1   7      413.18      394.36     60.47 o 
  -9   1   7      241.43      224.13     36.19 o 
  -7   1   7      340.74      278.64     44.06 o 
  -5   1   7      884.14      982.86     69.34 o 
  -3   1   7     7700.96     8994.41    265.24 o 
  -1   1   7     3522.29     3837.35    150.53 o 
   1   1   7     4249.31     5045.64    158.76 o 
   3   1   7     1889.96     1577.05     81.95 o 
   5   1   7      661.35      661.76     59.76 o 
   7   1   7      751.89      700.80     68.56 o 
   9   1   7      730.18      888.33     81.45 o 
  11   1   7      344.89      318.04     86.22 o 
 -12   2   7      190.25      164.35     75.37 o 
 -10   2   7      567.66      671.80     55.37 o 
  -8   2   7      398.41      301.16     31.51 o 
  -6   2   7       81.29       19.70     22.72 o 
  -2   2   7      452.27      440.61     32.23 o 
   0   2   7      471.07      460.11     73.55 o 
   2   2   7     5538.09     5414.74    172.62 o 
   4   2   7     4293.56     4688.73    195.76 o 
   6   2   7      852.06      920.46     68.64 o 
   8   2   7      651.09      751.80     72.15 o 
  10   2   7      452.60      468.25     66.71 o 
 -13   3   7       43.46      -10.82     43.08 o 
 -11   3   7      223.36      276.81     52.98 o 
  -9   3   7      177.85      138.49     27.84 o 
  -5   3   7      652.15      627.43     64.64 o 
  -3   3   7      452.12      597.73     96.83 o 
  -1   3   7     2580.32     2560.54     90.54 o 
   1   3   7     4932.38     3781.73    123.67 o 
   3   3   7     3136.54     3933.28    123.89 o 
   5   3   7     1400.41     1249.49    101.68 o 
   7   3   7      797.66      814.58     65.87 o 
   9   3   7      355.42      421.37     59.21 o 
  11   3   7      139.05      146.64     67.90 o 
 -12   4   7       87.63        8.71     40.18 o 
 -10   4   7      106.08       48.60     26.76 o 
  -8   4   7       68.17       31.59     21.87 o 
  -4   4   7       81.33       42.95     21.01 o 
  -2   4   7      322.19      332.84     31.09 o 
   0   4   7     1590.38     1580.91     56.48 o 
   2   4   7     7633.06     7052.60    219.55 o 
   4   4   7     3031.61     3517.15    126.02 o 
   6   4   7     1424.29     1445.28     84.17 o 
   8   4   7      767.58      996.84     83.53 o 
  10   4   7      153.19      104.79     46.65 o 
 -11   5   7       76.81       61.42     46.11 o 
  -9   5   7       40.34       -9.11     22.29 o 
  -7   5   7      207.49      219.25     27.74 o 
  -5   5   7      307.88      349.17     39.40 o 
  -3   5   7       93.10       52.36     20.71 o 
  -1   5   7      439.01      522.73     43.42 o 
   1   5   7     5562.33     5732.04    179.20 o 
   3   5   7     3177.28     3426.16    116.38 o 
   5   5   7     1433.04     1384.54    128.26 o 
   7   5   7      226.79      241.54     45.77 o 
   9   5   7      546.76      682.67     76.65 o 
  11   5   7       76.45      147.01     55.55 o 
 -12   6   7       71.71       57.44     45.45 o 
 -10   6   7       12.53       26.76     29.47 o 
  -8   6   7      124.55       98.59     25.11 o 
  -6   6   7        0.36        7.63     17.50 o 
  -4   6   7       36.87       -4.27     19.87 o 
  -2   6   7     1386.61     1310.15     64.86 o 
   0   6   7     1215.64     1180.14     46.02 o 
   2   6   7     5648.00     5224.26    169.54 o 
   4   6   7     3309.04     3735.18    127.16 o 
   6   6   7      456.52      536.06     58.69 o 
   8   6   7     1777.61     1690.71    103.15 o 
  10   6   7      204.67      167.67     80.26 o 
 -11   7   7      159.06      132.18     46.07 o 
  -9   7   7       87.02       35.87     29.41 o 
  -5   7   7      459.83      603.45     60.03 o 
  -3   7   7      793.94      609.48     48.31 o 
  -1   7   7      178.49      173.63     32.50 o 
   1   7   7     1105.08     1364.60     68.85 o 
   3   7   7      999.08      804.48     62.03 o 
   5   7   7      596.05      719.91     53.90 o 
   7   7   7      275.43      196.78     44.52 o 
   9   7   7      569.08      649.34     76.45 o 
  11   7   7      190.05      168.56     59.32 o 
 -12   8   7       73.54      100.32     51.69 o 
 -10   8   7      246.69      209.05     41.92 o 
  -8   8   7      406.89      489.44     46.34 o 
  -6   8   7      284.86      274.41     29.87 o 
  -4   8   7      269.74      349.13     27.81 o 
  -2   8   7       93.23      106.02     28.18 o 
   0   8   7      316.15      394.54     27.93 o 
   2   8   7      917.09     1061.04     50.59 o 
   4   8   7     2201.69     2210.97     86.62 o 
   6   8   7        2.60      -31.83     27.61 o 
   8   8   7      396.17      376.31     66.51 o 
  10   8   7      326.01      274.24     59.66 o 
 -11   9   7       24.72       31.60     43.69 o 
  -9   9   7      270.72      214.94     45.25 o 
  -7   9   7      349.47      288.51     37.74 o 
  -5   9   7      296.53      275.38     28.49 o 
  -3   9   7     1053.43     1190.12     45.26 o 
  -1   9   7      709.88      663.58     73.89 o 
   1   9   7     2287.08     2716.20    120.80 o 
   3   9   7     3655.12     3280.78    117.18 o 
   5   9   7      672.59      769.20     52.88 o 
   7   9   7      736.93      902.32     81.07 o 
   9   9   7      504.75      478.19     70.85 o 
 -10  10   7       20.51      -17.76     29.58 o 
  -8  10   7        9.43       22.41     29.74 o 
  -6  10   7      115.62      136.31     29.72 o 
  -4  10   7      209.33      281.63     27.75 o 
  -2  10   7      963.32      975.12     39.05 o 
   0  10   7     2451.65     2002.50     76.96 o 
   2  10   7     4386.36     3952.52    165.02 o 
   4  10   7     3056.88     2982.35    123.59 o 
   6  10   7      740.14      849.06     55.19 o 
   8  10   7     1065.62     1110.72     93.76 o 
  10  10   7      166.09      172.49     54.96 o 
 -11  11   7       87.51       66.96     43.31 o 
  -9  11   7       95.75       60.52     32.30 o 
  -7  11   7       12.97       -5.89     26.26 o 
  -5  11   7       21.62      -23.89     20.85 o 
  -3  11   7      510.51      728.31     36.69 o 
  -1  11   7      690.20      714.61     29.35 o 
   1  11   7     1867.13     1649.07     86.04 o 
   3  11   7     4167.62     4573.57    188.88 o 
   5  11   7      829.56      847.53     57.27 o 
   7  11   7      454.85      433.36     59.55 o 
   9  11   7      315.20      458.87     66.94 o 
 -10  12   7       72.19       52.73     44.33 o 
  -8  12   7       24.59       25.27     29.30 o 
  -6  12   7       29.49       -4.48     24.53 o 
  -4  12   7        2.10       -3.66     20.93 o 
  -2  12   7       76.88       71.35     17.65 o 
   0  12   7      850.95      913.52     65.72 o 
   2  12   7     1368.50     1380.98     78.94 o 
   4  12   7     2153.68     2014.10    122.96 o 
   6  12   7      228.36      272.84     51.83 o 
   8  12   7      314.58      417.53     62.23 o 
  -9  13   7        1.67        4.06     38.04 o 
  -7  13   7       18.19       -1.06     27.03 o 
  -5  13   7       75.36       54.15     27.89 o 
  -3  13   7       34.24       41.83     20.71 o 
  -1  13   7      243.39      290.89     54.38 o 
   1  13   7     1154.76      968.10     65.58 o 
   3  13   7     2968.54     3111.82    142.94 o 
   5  13   7      668.84      881.20     59.84 o 
   7  13   7      388.59      483.26     50.76 o 
   9  13   7      139.85       62.40     55.22 o 
 -10  14   7       40.31        0.64     44.94 o 
  -8  14   7       12.21      -36.82     32.89 o 
  -6  14   7       11.54      -24.33     26.14 o 
  -4  14   7       59.54       54.81     25.64 o 
  -2  14   7      305.88      316.91     42.51 o 
   0  14   7      549.58      762.55     92.37 o 
   2  14   7     1144.28     1091.46     76.47 o 
   4  14   7      833.45      977.99     79.07 o 
   6  14   7      157.58      170.12     51.07 o 
   8  14   7      159.54      188.41     55.47 o 
  -9  15   7       42.78      -16.03     40.39 o 
  -7  15   7      143.55      147.39     43.20 o 
  -5  15   7        3.83      -18.92     26.02 o 
  -3  15   7      313.49      481.90     44.45 o 
  -1  15   7      425.01      290.33     37.56 o 
   1  15   7      784.51      804.90     71.04 o 
   3  15   7      536.85      527.55     59.63 o 
   5  15   7      212.56      253.57     46.73 o 
   7  15   7      205.91      256.01     44.55 o 
  -8  16   7       63.01       64.62     44.93 o 
  -6  16   7       31.82       -9.81     31.65 o 
  -4  16   7       46.86       16.70     34.35 o 
  -2  16   7      895.82      976.73     87.12 o 
   0  16   7      509.02      642.17     95.20 o 
   2  16   7       37.93       -4.57     31.76 o 
   4  16   7      202.79      275.32     49.99 o 
   6  16   7      157.67      202.47     43.68 o 
  -7  17   7        4.09      -15.96     38.04 o 
  -5  17   7       55.31       28.78     80.07 o 
  -3  17   7       89.20       54.40     29.10 o 
  -1  17   7      242.77      308.58     96.52 o 
   1  17   7       23.10       50.41     40.16 o 
   3  17   7      113.33       93.87     45.01 o 
   5  17   7      164.87      187.00     46.79 o 
   7  17   7       59.04       61.80     36.17 o 
  -6  18   7       34.62       26.73     57.36 o 
  -4  18   7       35.10       -9.27     38.29 o 
  -2  18   7      130.89      157.36     45.94 o 
   0  18   7       49.78       64.50     40.33 o 
   2  18   7      288.26      325.83     59.93 o 
   4  18   7      221.22      350.28     73.86 o 
   6  18   7       82.66       45.34     39.92 o 
  -7  19   7       26.21      -53.21     63.50 o 
  -5  19   7       28.18        3.01     52.84 o 
  -3  19   7       73.55       62.93     44.02 o 
  -1  19   7      251.21      222.26     54.18 o 
   1  19   7      490.73      425.09     64.40 o 
   3  19   7      520.26      568.79     68.06 o 
   5  19   7      235.32      280.35     65.33 o 
  -4  20   7       36.36       11.55     38.21 o 
  -2  20   7      104.35      112.20     69.53 o 
   0  20   7      275.54      297.01     56.70 o 
   2  20   7      294.71      327.05     61.73 o 
   4  20   7      125.61      177.46     51.14 o 
  -3  21   7       11.50       -2.64     75.05 o 
  -1  21   7       35.60       10.79     71.04 o 
   1  21   7      152.15       93.52     91.68 o 
  -2 -10   8      660.81      617.62     62.37 o 
  -3  -9   8     1184.57     1329.03    101.53 o 
  -1  -9   8      714.54      534.79     59.61 o 
  -4  -8   8     2982.97     3335.64    206.82 o 
  -2  -8   8      641.67      637.57     64.51 o 
   0  -8   8     1963.17     1644.92    111.95 o 
   4  -8   8      383.13      374.77     68.90 o 
   6  -8   8       37.90        7.66     42.55 o 
  -5  -7   8     1208.47      848.56     82.20 o 
  -3  -7   8     2220.95     2545.37    164.03 o 
  -1  -7   8      422.08      427.47     57.48 o 
   1  -7   8     1483.23     1431.80     75.91 o 
   3  -7   8     1128.28      980.34     92.49 o 
   5  -7   8      196.79      153.37     54.22 o 
   7  -7   8      462.75      479.44     89.73 o 
   9  -7   8       13.95      -47.06     58.73 o 
 -12  -6   8       20.20        6.97     44.57 o 
  -6  -6   8     1073.65     1225.46    102.92 o 
  -4  -6   8     1116.69     1323.39    104.54 o 
  -2  -6   8      997.13      917.46     80.82 o 
   0  -6   8       39.95       13.70     20.77 o 
   2  -6   8        0.73       10.38     22.97 o 
   4  -6   8      986.42      876.05     89.86 o 
   6  -6   8      320.54      238.08     64.00 o 
   8  -6   8        7.34        3.51     58.86 o 
  10  -6   8       16.79        5.52     67.52 o 
 -11  -5   8       91.41      102.84     46.92 o 
  -5  -5   8      713.46      715.52     74.55 o 
  -3  -5   8     2887.30     2741.78    176.20 o 
  -1  -5   8      346.83      458.24     40.50 o 
   1  -5   8     1684.29     1546.06     76.27 o 
   3  -5   8     1592.95     1814.08     86.93 o 
   5  -5   8      559.39      779.15     95.27 o 
   7  -5   8       70.54       -7.78     50.45 o 
   9  -5   8      108.44       88.36     66.39 o 
 -12  -4   8       26.76       20.10     44.29 o 
  -6  -4   8     1599.19     1762.51    133.41 o 
  -4  -4   8     1352.02     1161.07     97.65 o 
  -2  -4   8     1991.98     1792.07     84.65 o 
   0  -4   8      762.87      854.65     90.49 o 
   2  -4   8     1757.25     1341.35     72.45 o 
   4  -4   8     1935.79     1874.13    165.72 o 
   6  -4   8      228.70      174.96     59.86 o 
   8  -4   8       10.39       -0.13     51.46 o 
  10  -4   8        3.92       21.34     58.99 o 
 -11  -3   8      105.82       37.10     51.33 o 
  -7  -3   8     1386.75     1100.33    101.92 o 
  -5  -3   8     1821.27     2060.19    144.57 o 
  -3  -3   8     2524.56     2377.18    104.98 o 
  -1  -3   8     2460.75     2358.81    107.64 o 
   1  -3   8     9543.48     8966.28    406.12 o 
   3  -3   8     1081.52     1073.12     81.77 o 
   5  -3   8      676.30      615.76     56.83 o 
   7  -3   8      412.40      330.46     71.41 o 
   9  -3   8       50.75       50.96     65.39 o 
 -12  -2   8       44.36       49.06     43.07 o 
  -8  -2   8     1300.29     1273.19    113.20 o 
  -6  -2   8     1773.38     1324.77    109.31 o 
  -4  -2   8     2760.63     2686.31    176.33 o 
  -2  -2   8     4277.83     4552.96    184.03 o 
   0  -2   8     6388.55     7435.77    286.59 o 
   2  -2   8     3610.97     4160.15    171.48 o 
   4  -2   8      559.51      457.37     50.68 o 
   6  -2   8      143.96      113.17     34.56 o 
   8  -2   8       10.23       68.65     60.37 o 
  10  -2   8       81.92      -45.43     65.13 o 
 -11  -1   8       99.59      117.40     36.11 o 
  -9  -1   8      149.68       57.23     43.80 o 
  -7  -1   8     1609.63     1461.06     81.74 o 
  -5  -1   8     1031.65     1142.12     99.66 o 
  -3  -1   8     3519.62     3711.38    188.25 o 
  -1  -1   8     3606.17     3752.89    149.36 o 
   1  -1   8     7644.56     7331.16    296.75 o 
   3  -1   8     1118.94      901.07     60.24 o 
   5  -1   8      553.14      511.98     53.25 o 
   7  -1   8      215.58      199.34     64.13 o 
   9  -1   8      212.28      146.72     72.04 o 
  11  -1   8      386.76      353.43     99.53 o 
 -12   0   8        4.69      -26.08     33.32 o 
 -10   0   8      161.44      188.15     38.78 o 
  -8   0   8      148.57      177.93     39.18 o 
  -6   0   8     1641.98     1015.71     99.28 o 
  -4   0   8     5190.11     5479.67    217.56 o 
  -2   0   8      100.44      148.27     28.59 o 
   0   0   8     1332.96      957.32     58.62 o 
   2   0   8     1965.73     2440.32    216.11 o 
   4   0   8       96.39       44.83     29.29 o 
   6   0   8       36.55      -17.35     26.53 o 
   8   0   8      344.00      423.06     87.04 o 
  10   0   8      911.95     1022.63    134.80 o 
 -11   1   8       82.80       35.10     34.76 o 
  -9   1   8      184.78      113.01     32.68 o 
  -7   1   8     1854.39     1684.28    169.99 o 
  -5   1   8     1118.21     1184.27     66.70 o 
  -3   1   8     3156.85     3529.97    152.50 o 
  -1   1   8     3126.10     3184.23    146.54 o 
   1   1   8     7670.60     7914.83    300.16 o 
   3   1   8     1103.96      954.72     62.39 o 
   5   1   8      490.79      445.86     52.31 o 
   7   1   8      198.75      137.76     41.04 o 
   9   1   8      203.43      112.35     63.19 o 
  11   1   8      371.94      279.88     86.09 o 
 -12   2   8       37.04       -0.85     31.05 o 
 -10   2   8      372.15      509.59     73.89 o 
  -8   2   8     1528.10     1484.07     85.62 o 
  -6   2   8     2036.30     1587.18     83.28 o 
  -4   2   8     2707.64     2592.37     91.63 o 
  -2   2   8     4179.98     4518.71    186.84 o 
   0   2   8     6481.52     7247.40    223.89 o 
   2   2   8     3556.55     3934.59    288.02 o 
   4   2   8      558.78      596.28     56.99 o 
   8   2   8        9.99      -38.75     35.62 o 
  10   2   8       67.25        8.52     49.51 o 
 -11   3   8      103.99       99.84     37.51 o 
  -9   3   8      660.71      784.54     66.77 o 
  -7   3   8     1684.20     1323.40     76.91 o 
  -5   3   8     1988.08     2434.94    111.48 o 
  -3   3   8     2474.61     2383.20     85.15 o 
  -1   3   8     2673.33     2473.39    113.95 o 
   1   3   8     9498.80     8850.21    270.27 o 
   3   3   8      987.69     1030.99     66.39 o 
   5   3   8      698.47      569.84     75.61 o 
   7   3   8      394.23      390.13     57.68 o 
   9   3   8       44.09       42.84     42.51 o 
 -12   4   8       25.08       19.78     43.15 o 
 -10   4   8      408.51      430.75     42.84 o 
  -8   4   8      807.81      851.93     50.10 o 
  -6   4   8     1708.84     1739.61     88.65 o 
  -4   4   8     1422.04     1228.20     66.03 o 
  -2   4   8     1904.40     1759.62     75.01 o 
   0   4   8      792.82      943.24     45.00 o 
   2   4   8     1695.01     1292.37     55.00 o 
   4   4   8     1773.14     1718.33     96.45 o 
   6   4   8      268.35      256.32     47.91 o 
   8   4   8       10.64       31.88     58.49 o 
  10   4   8        3.47       40.31     46.52 o 
 -11   5   8       98.25       71.81     43.96 o 
  -9   5   8      508.96      690.95     48.92 o 
  -7   5   8      338.57      303.11     39.80 o 
  -5   5   8      820.02      836.62     59.24 o 
  -3   5   8     2980.34     2686.23    115.31 o 
  -1   5   8      457.96      394.53     27.74 o 
   1   5   8     1451.16     1331.17     58.42 o 
   3   5   8     1332.97     1468.30     87.67 o 
   5   5   8      606.10      709.85    169.75 o 
   7   5   8       74.09       93.69     46.63 o 
   9   5   8      101.92       94.64     48.39 o 
 -12   6   8       17.04        0.70     43.55 o 
 -10   6   8      114.91       67.66     28.78 o 
  -8   6   8      392.25      351.19     36.54 o 
  -6   6   8      954.58     1132.04     70.53 o 
  -4   6   8     1088.65     1322.81     70.63 o 
  -2   6   8     1071.76     1043.81    141.82 o 
   0   6   8       81.76       71.53     20.80 o 
   2   6   8       21.24       24.75     18.62 o 
   4   6   8      946.88      901.10     69.14 o 
   6   6   8      353.36      294.96     51.32 o 
   8   6   8        7.20       30.79     42.15 o 
  10   6   8       20.19       33.79     49.25 o 
 -11   7   8      101.88       99.85     42.70 o 
  -9   7   8      407.93      509.95     44.56 o 
  -7   7   8      929.42     1000.21     47.39 o 
  -5   7   8     1163.52      890.04     58.74 o 
  -3   7   8     2128.81     2348.36    106.06 o 
  -1   7   8      328.54      296.15     33.80 o 
   1   7   8     1454.93     1487.19     63.10 o 
   3   7   8     1128.14      954.94     48.12 o 
   5   7   8      251.49      237.12     57.17 o 
   7   7   8      447.84      393.05     60.19 o 
   9   7   8       15.67      -50.95     40.90 o 
 -10   8   8      352.25      455.75     67.87 o 
  -8   8   8      383.07      522.06     41.99 o 
  -6   8   8     1590.92     1800.40     66.00 o 
  -4   8   8     2887.46     3275.93    141.59 o 
  -2   8   8      669.76      720.68     49.45 o 
   0   8   8     1961.23     1565.93     81.39 o 
   2   8   8     1909.47     2264.35     88.07 o 
   4   8   8      460.04      337.06     49.35 o 
   6   8   8       49.41       31.17     36.93 o 
   8   8   8       90.99       86.36     45.02 o 
  10   8   8       54.49        5.09     51.15 o 
 -11   9   8       14.55      -50.57     33.71 o 
  -9   9   8      268.86      334.74     43.34 o 
  -7   9   8      578.65      710.82     47.09 o 
  -5   9   8     1425.88     1433.50     56.15 o 
  -3   9   8     1202.65     1362.50     73.89 o 
  -1   9   8      591.88      675.69     70.03 o 
   1   9   8     2244.77     2027.47    142.25 o 
   3   9   8     1946.10     1779.58     75.23 o 
   5   9   8       88.69       34.49     34.99 o 
   7   9   8      153.76      123.63     48.95 o 
   9   9   8       56.66       61.11     48.87 o 
 -10  10   8        3.32      -48.80     35.44 o 
  -8  10   8      127.80       52.47     34.02 o 
  -6  10   8      759.29      968.61     53.53 o 
  -4  10   8     1004.07      954.40     42.76 o 
  -2  10   8      609.31      658.23     55.34 o 
   0  10   8     1328.88     1266.79     73.85 o 
   2  10   8     1838.02     1755.34     91.39 o 
   4  10   8      288.07      261.29     34.62 o 
   6  10   8       97.04       43.55     37.17 o 
   8  10   8       31.92        2.81     49.32 o 
 -11  11   8       45.90       22.96     46.41 o 
  -9  11   8      201.01      235.06     41.87 o 
  -7  11   8      357.80      354.37     43.49 o 
  -5  11   8     1048.35     1137.06     49.85 o 
  -3  11   8     2676.66     2727.56     85.07 o 
  -1  11   8     1745.90     1896.05     99.00 o 
   1  11   8     1041.45      972.67     68.00 o 
   3  11   8     1184.93     1164.21     60.94 o 
   5  11   8      322.01      291.86     52.53 o 
   7  11   8       68.37       57.95     46.16 o 
   9  11   8        3.56      -45.77     44.82 o 
 -10  12   8      119.39      129.58     51.69 o 
  -8  12   8      399.20      538.25     52.36 o 
  -6  12   8      411.64      483.44     49.40 o 
  -4  12   8     1691.43     1518.12     57.91 o 
  -2  12   8     1500.79     1503.81    134.41 o 
   0  12   8     1084.67     1209.73     75.34 o 
   2  12   8     1172.48     1066.22     70.14 o 
   4  12   8      648.89      954.00     63.07 o 
   6  12   8       70.42        5.76     41.23 o 
   8  12   8       72.40       54.04     49.14 o 
  -9  13   8      144.54      120.30     48.60 o 
  -7  13   8      348.51      310.77     41.65 o 
  -5  13   8     1024.76     1093.76     59.49 o 
  -3  13   8      819.47      783.90     60.80 o 
  -1  13   8      383.65      548.55    116.47 o 
   1  13   8      618.76      589.15     60.74 o 
   3  13   8      599.78      656.59     64.02 o 
   5  13   8      366.09      398.03     53.05 o 
   7  13   8       31.75       33.73     42.75 o 
  -8  14   8      217.09      227.75     54.22 o 
  -6  14   8      329.83      423.93     47.42 o 
  -4  14   8     1045.76      906.87     54.62 o 
  -2  14   8      169.39      233.04     46.42 o 
   0  14   8      146.63       97.61     40.88 o 
   2  14   8      224.37      186.59     42.03 o 
   4  14   8       64.93       89.94     30.93 o 
   6  14   8       31.02      -15.05     42.04 o 
   8  14   8        0.58      -46.73     42.05 o 
  -9  15   8       96.38       57.45     61.31 o 
  -7  15   8      208.81      288.30     68.72 o 
  -5  15   8      731.54      951.88     85.38 o 
  -3  15   8      223.86      256.51     47.08 o 
  -1  15   8      291.18      326.86     50.91 o 
   1  15   8       68.04      111.67     41.18 o 
   3  15   8       59.11      -21.85     34.15 o 
   5  15   8       23.65        9.88     30.11 o 
   7  15   8       16.84       39.12     50.30 o 
  -8  16   8       69.26       52.36     45.18 o 
  -6  16   8      207.42      172.57     44.65 o 
  -4  16   8      216.46      191.51     39.80 o 
  -2  16   8        0.59       11.13     34.06 o 
   0  16   8      188.66      146.80     46.94 o 
   2  16   8      580.26      632.56     68.78 o 
   4  16   8       18.02       -2.55     35.09 o 
   6  16   8       24.16        4.38     44.79 o 
  -7  17   8      109.32      113.84     69.28 o 
  -5  17   8      282.06      345.96     67.78 o 
  -3  17   8      366.33      440.54     97.77 o 
  -1  17   8      347.81      372.37     58.75 o 
   1  17   8      840.05     1037.60    135.48 o 
   3  17   8      246.86      224.71     51.96 o 
   5  17   8       67.18       14.12     38.92 o 
  -6  18   8      127.43      115.46     48.45 o 
  -4  18   8      118.91       83.46     61.00 o 
  -2  18   8      305.85      507.91    126.13 o 
   0  18   8      731.47      962.25    114.02 o 
   2  18   8      534.34      618.46     73.09 o 
   4  18   8      238.50      284.50     61.94 o 
  -5  19   8      184.35      264.94     82.20 o 
  -3  19   8      140.78       96.77     79.07 o 
  -1  19   8      154.09      244.95     59.15 o 
   1  19   8      396.04      476.43     69.05 o 
   3  19   8       78.77       88.60     47.61 o 
  -4  20   8      143.12      130.78     80.44 o 
  -2  20   8       80.47      112.20     71.66 o 
   0  20   8      225.85      223.82     60.87 o 
   2  20   8      146.93      152.58     53.65 o 
  -1  21   8       91.42       47.69     75.18 o 
  -2 -10   9        4.85       -4.89     35.77 o 
  -3  -9   9       23.08       31.13     38.53 o 
  -1  -9   9      193.02      275.61     53.46 o 
  -4  -8   9       49.89      -13.68     37.90 o 
  -2  -8   9      278.45      236.08     51.96 o 
   0  -8   9      102.80      143.96     42.54 o 
   2  -8   9      128.61      142.20     49.07 o 
   4  -8   9      495.02      657.67     90.11 o 
   6  -8   9      767.54      693.06    102.29 o 
  -5  -7   9      424.68      418.94     71.79 o 
  -3  -7   9      398.55      305.36     55.72 o 
  -1  -7   9       79.74       54.47     34.77 o 
   1  -7   9        0.70      -32.37     21.58 o 
   3  -7   9      223.73      313.77     67.14 o 
   5  -7   9     1491.40     1426.42    122.61 o 
   7  -7   9      637.03      730.96    105.31 o 
   9  -7   9      363.31      418.44     95.52 o 
  -6  -6   9      308.98      314.78     66.89 o 
  -4  -6   9      499.82      480.82     73.67 o 
   0  -6   9      230.85      348.47     40.95 o 
   2  -6   9      387.42      478.48     48.23 o 
   4  -6   9      257.34      137.31     53.46 o 
   6  -6   9      535.49      519.98     86.22 o 
   8  -6   9      496.58      389.45     86.97 o 
  -7  -5   9      160.78       90.11     53.72 o 
  -5  -5   9      157.63      179.48     52.71 o 
  -3  -5   9       35.27       58.11     43.43 o 
  -1  -5   9      226.49      220.37     68.02 o 
   1  -5   9       20.58       12.32     31.63 o 
   3  -5   9      550.18      573.39     66.20 o 
   5  -5   9      364.25      370.50     71.53 o 
   7  -5   9      308.30      316.16     77.93 o 
   9  -5   9      189.23      107.56     72.42 o 
 -12  -4   9      110.51      128.81     50.41 o 
  -8  -4   9      109.60       77.31     50.96 o 
  -6  -4   9      464.49      363.97     70.40 o 
  -4  -4   9      190.26      138.06     47.56 o 
  -2  -4   9       55.29       87.54     25.33 o 
   0  -4   9       23.41       71.59     26.77 o 
   2  -4   9      254.42      272.52     40.27 o 
   4  -4   9      496.41      421.69     50.54 o 
   6  -4   9      240.01      213.24     64.88 o 
   8  -4   9      382.30      420.32     91.61 o 
  10  -4   9      165.34      256.28     94.39 o 
 -11  -3   9      103.06       61.97     51.52 o 
  -7  -3   9     1059.94     1002.80    104.05 o 
  -5  -3   9      772.37      804.00     83.83 o 
  -1  -3   9     1443.98     1223.43     67.75 o 
   1  -3   9      500.77      564.18     49.74 o 
   3  -3   9      847.76      921.06     66.06 o 
   5  -3   9      613.54      463.20     72.98 o 
   7  -3   9      334.46      473.67     84.84 o 
   9  -3   9      368.51      463.62     96.40 o 
 -12  -2   9       42.80       73.45     51.97 o 
  -8  -2   9      595.44      653.13     95.89 o 
  -6  -2   9     3420.10     2881.33    193.52 o 
  -4  -2   9       66.26        3.51     36.77 o 
  -2  -2   9      592.06      527.76     47.88 o 
   0  -2   9     1152.33     1173.11    115.92 o 
   2  -2   9      800.29      800.90     61.48 o 
   4  -2   9      364.14      344.31     46.36 o 
   6  -2   9      678.30      886.74     71.88 o 
   8  -2   9      658.09      676.36    108.57 o 
  10  -2   9      344.13      247.87     92.74 o 
 -11  -1   9      187.35      130.04     66.83 o 
  -9  -1   9      269.31      271.84     71.03 o 
  -7  -1   9     2468.37     3199.22    215.23 o 
  -3  -1   9      408.72      333.76     38.63 o 
  -1  -1   9      282.44      284.80     38.53 o 
   1  -1   9       49.53       84.13     30.08 o 
   3  -1   9     2211.51     2111.77    107.47 o 
   5  -1   9      729.15      637.13     62.65 o 
   7  -1   9      577.36      505.40     62.74 o 
   9  -1   9      404.92      407.65     90.86 o 
 -12   0   9      161.90      237.52     46.04 o 
 -10   0   9      198.06      202.35     41.70 o 
  -8   0   9      657.46      787.35     73.11 o 
  -6   0   9      563.20      654.52     89.73 o 
  -4   0   9       68.24       16.57     35.52 o 
  -2   0   9      361.18      459.75     44.31 o 
   0   0   9      164.71      129.10     29.77 o 
   2   0   9     1301.13     1023.40     67.98 o 
   4   0   9        7.10      -32.05     26.53 o 
   6   0   9     1292.05     1069.92     77.50 o 
   8   0   9      515.81      727.19    109.45 o 
  10   0   9      402.31      289.17     93.12 o 
 -11   1   9      206.44      170.41     49.41 o 
  -9   1   9      286.78      273.27     50.11 o 
  -7   1   9     2518.27     3100.82    236.06 o 
  -5   1   9      152.99       90.76     36.09 o 
  -3   1   9      460.29      403.29     41.97 o 
  -1   1   9      272.68      283.03     38.31 o 
   1   1   9       43.32       55.37     32.57 o 
   3   1   9     2150.32     2155.80    110.42 o 
   5   1   9      727.11      725.20     68.43 o 
   7   1   9      585.66      447.21     63.13 o 
   9   1   9      400.09      387.69     95.39 o 
 -12   2   9       49.11       81.64     40.73 o 
 -10   2   9      167.26      251.67     38.28 o 
  -8   2   9      625.58      673.05     65.30 o 
  -6   2   9     3491.29     2686.35    124.36 o 
  -4   2   9       46.56       38.02     27.95 o 
  -2   2   9      584.84      584.31     50.79 o 
   0   2   9     1077.33     1144.33     70.25 o 
   2   2   9      781.52      870.10     69.27 o 
   4   2   9      424.31      448.90     69.34 o 
   6   2   9      765.25     1025.07     78.22 o 
   8   2   9      645.62      622.74     72.50 o 
  10   2   9      347.31      386.44     97.78 o 
 -11   3   9      122.06      114.70     41.22 o 
  -9   3   9       87.41       57.31     28.47 o 
  -7   3   9     1074.03      990.63     70.94 o 
  -5   3   9      740.34      868.65     60.48 o 
  -1   3   9     1445.04     1161.29     70.15 o 
   1   3   9      420.18      395.74     48.11 o 
   3   3   9      949.35      940.01     65.71 o 
   5   3   9      754.67      723.04     67.30 o 
   7   3   9      368.08      407.66     62.76 o 
   9   3   9      398.04      465.58     71.36 o 
 -12   4   9      120.03      119.52     99.40 o 
 -10   4   9       96.99      101.96     34.36 o 
  -8   4   9       59.73       62.04     35.32 o 
  -6   4   9      454.18      324.65     90.11 o 
  -4   4   9      148.69       91.11     21.55 o 
  -2   4   9       52.20       94.79     29.40 o 
   0   4   9       33.33      111.73     55.47 o 
   2   4   9      311.29      435.34     48.48 o 
   4   4   9      667.31      624.17    142.45 o 
   6   4   9      304.48      331.95     56.04 o 
   8   4   9      405.19      421.62     73.80 o 
  10   4   9      179.97      202.24     61.92 o 
 -11   5   9      123.91      138.06     34.46 o 
  -9   5   9       60.68      100.98     30.19 o 
  -7   5   9      126.23       65.18     39.16 o 
  -5   5   9      166.77      113.79     31.28 o 
  -3   5   9       28.38       66.56     20.42 o 
  -1   5   9      232.95      250.50     39.71 o 
   1   5   9       22.62       23.80     31.50 o 
   3   5   9      610.28      769.37     94.01 o 
   5   5   9      318.40      325.31     51.96 o 
   7   5   9      352.18      457.96     65.61 o 
   9   5   9      201.66      278.74     59.45 o 
 -10   6   9      196.03      186.87     39.43 o 
  -8   6   9      145.70      151.05     33.11 o 
  -6   6   9      341.25      453.47     51.19 o 
  -4   6   9      504.18      452.63     46.34 o 
  -2   6   9      190.67      384.77     66.20 o 
   0   6   9      263.17      353.55     33.85 o 
   2   6   9      430.53      379.33     51.38 o 
   4   6   9      192.43      118.02     37.82 o 
   6   6   9      466.30      475.03    104.61 o 
   8   6   9      458.65      386.53     72.54 o 
 -11   7   9      140.24      200.37     44.44 o 
  -9   7   9      411.38      549.58     64.41 o 
  -7   7   9      327.90      343.97     72.54 o 
  -5   7   9      461.13      325.23     42.72 o 
  -3   7   9      445.98      508.72     86.16 o 
  -1   7   9       78.50      103.17     25.38 o 
   1   7   9        4.81       -9.43     20.32 o 
   3   7   9      186.76      110.95     36.85 o 
   5   7   9     1291.99     1255.20     85.51 o 
   7   7   9      620.75      562.91     92.25 o 
   9   7   9      390.00      428.85     73.49 o 
 -10   8   9       84.00       66.44     43.71 o 
  -8   8   9      491.81      576.05     66.92 o 
  -6   8   9      210.73      260.66     31.33 o 
  -4   8   9       54.25       -5.51     25.95 o 
  -2   8   9      288.65      174.58     54.59 o 
   0   8   9       86.01       87.61     24.89 o 
   2   8   9      112.02      102.58     36.88 o 
   4   8   9      456.34      659.55     68.21 o 
   6   8   9      780.70      789.82     78.16 o 
   8   8   9      651.77      845.86     89.26 o 
 -11   9   9       41.54       70.74     41.60 o 
  -9   9   9      141.31      174.37     38.48 o 
  -7   9   9      215.98      200.52     31.41 o 
  -5   9   9      409.25      477.93     37.04 o 
  -3   9   9       33.89      -23.09     42.04 o 
  -1   9   9      186.85      192.53     40.26 o 
   1   9   9      165.26      111.19     40.00 o 
   3   9   9      378.95      286.32     49.06 o 
   5   9   9      819.03      859.16     80.77 o 
   7   9   9      531.86      560.36     86.09 o 
   9   9   9      335.18      391.68    105.05 o 
 -10  10   9      161.94      194.97     43.80 o 
  -8  10   9       94.56       89.09     29.51 o 
  -6  10   9      351.72      431.58     43.79 o 
  -4  10   9      866.37      937.17     44.63 o 
  -2  10   9        5.45      -17.45     35.45 o 
   0  10   9      157.09      123.94     37.09 o 
   2  10   9      651.31      678.87     51.52 o 
   4  10   9      911.86      974.85    101.85 o 
   6  10   9       62.56      -11.60     39.73 o 
   8  10   9      452.45      447.86    118.48 o 
  -9  11   9      146.73      187.50     40.73 o 
  -7  11   9      141.30       95.03     27.81 o 
  -5  11   9      350.93      479.35     38.55 o 
  -3  11   9       97.11      101.66     26.49 o 
  -1  11   9      294.69      140.88     41.85 o 
   1  11   9      226.98      188.58     38.81 o 
   3  11   9      140.13       73.87     37.28 o 
   5  11   9      231.92      275.56     73.42 o 
   7  11   9      242.02      206.23     56.22 o 
 -10  12   9       80.04       74.88     48.46 o 
  -8  12   9      121.28      143.48     41.71 o 
  -6  12   9      189.58      182.68     36.58 o 
  -4  12   9      142.27      198.09     56.61 o 
  -2  12   9        2.47      -29.80     32.11 o 
   0  12   9       20.01       -1.53     32.75 o 
   2  12   9      214.86      297.32     49.08 o 
   4  12   9      224.83      186.94     48.08 o 
   6  12   9      454.54      573.22    115.53 o 
   8  12   9      257.54      276.08     64.20 o 
  -9  13   9       87.15       68.20     49.30 o 
  -7  13   9       16.97        8.53     29.91 o 
  -5  13   9      161.74      173.96     35.53 o 
  -3  13   9       42.88        1.89     31.95 o 
  -1  13   9       14.05       29.02     36.15 o 
   1  13   9      425.38      342.03     52.33 o 
   3  13   9      136.73       98.93     32.08 o 
   5  13   9      372.59      294.90     56.70 o 
   7  13   9      511.77      523.92     72.93 o 
  -8  14   9       76.49       46.02     43.67 o 
  -6  14   9      173.59      143.47     35.36 o 
  -4  14   9       58.35      -69.84     46.56 o 
  -2  14   9       84.88       47.60     35.36 o 
   0  14   9      682.26      773.73     73.07 o 
   2  14   9      231.34      203.43     46.72 o 
   4  14   9      242.00      269.57     58.87 o 
   6  14   9      488.72      543.96     95.13 o 
  -7  15   9       23.58       21.96     36.87 o 
  -5  15   9      250.03      220.51     75.68 o 
  -3  15   9        6.30      -38.65     33.34 o 
  -1  15   9      108.62       38.19     40.64 o 
   1  15   9      120.46      183.45     70.34 o 
   3  15   9      119.36      101.55     41.80 o 
   5  15   9      116.46       34.51     44.86 o 
  -6  16   9      110.98      180.98     70.03 o 
  -4  16   9       66.45       42.49     45.12 o 
  -2  16   9       22.56       48.91     50.02 o 
   0  16   9       35.22       35.83     42.51 o 
   2  16   9      123.20       72.19     41.89 o 
   4  16   9       40.32      -80.28     75.68 o 
  -7  17   9      165.40      153.12     78.81 o 
  -5  17   9       65.70       22.74     41.09 o 
  -3  17   9       49.19        3.74     42.48 o 
  -1  17   9       61.71       38.63     61.37 o 
   1  17   9       34.61       -3.60     44.56 o 
   3  17   9       39.18      -14.62     58.92 o 
   5  17   9        3.91      -25.26     49.66 o 
  -6  18   9      169.08      197.17     86.72 o 
  -4  18   9       10.01      -19.88     44.05 o 
  -2  18   9       58.26       28.87     40.99 o 
   0  18   9       26.67      -29.08     43.37 o 
   2  18   9      132.82      171.37     54.49 o 
   4  18   9       79.77       76.37     62.19 o 
  -3  19   9       43.87       -5.03     62.00 o 
  -1  19   9        4.52       10.77     68.59 o 
   1  19   9       42.38       52.73     49.49 o 
  -2  20   9        7.34      -16.11     45.36 o 
   0  20   9        5.54      -41.35     47.03 o 
  -4 -10  10      570.31      547.46     77.81 o 
  -2 -10  10      896.31      937.04     89.10 o 
  -5  -9  10      263.95      259.29     60.99 o 
  -3  -9  10      567.09      653.26     86.22 o 
  -1  -9  10      974.86      977.95     90.99 o 
  -4  -8  10      164.92      131.03     50.70 o 
  -2  -8  10      920.32      725.69     77.43 o 
   0  -8  10     2120.16     2059.06    143.45 o 
   2  -8  10     1808.29     1679.18    134.03 o 
   4  -8  10       38.57       90.62     52.59 o 
   6  -8  10      289.68      273.47     74.30 o 
   8  -8  10      219.56      306.87     86.09 o 
  -5  -7  10       23.33        4.64     43.80 o 
  -3  -7  10      184.53      242.85     59.74 o 
  -1  -7  10     1134.73     1259.26     71.78 o 
   1  -7  10     1533.99     1644.02     85.87 o 
   3  -7  10      194.16      227.54     59.99 o 
   5  -7  10       72.27      202.94     68.77 o 
   7  -7  10      160.08      132.29     67.64 o 
  -6  -6  10      334.76      519.10     83.83 o 
  -4  -6  10      576.08      727.32     89.73 o 
  -2  -6  10      348.86      375.70     42.98 o 
   0  -6  10     1336.19     1162.87     71.08 o 
   2  -6  10     1191.33     1347.15     95.44 o 
   4  -6  10      118.36      125.51     58.48 o 
   6  -6  10      423.17      358.32     86.09 o 
   8  -6  10       31.05      -51.20     53.34 o 
  -7  -5  10      242.84      222.52     67.27 o 
  -5  -5  10      666.92      530.77     81.70 o 
  -3  -5  10      635.25      837.25    100.29 o 
  -1  -5  10     1272.91     1207.94     72.75 o 
   1  -5  10      929.53      870.98     84.59 o 
   3  -5  10      350.65      397.06     49.67 o 
   5  -5  10      357.91      368.11     75.68 o 
   7  -5  10      580.56      734.72    106.81 o 
   9  -5  10      121.93      224.28     83.71 o 
  -8  -4  10      101.68       36.02     50.71 o 
  -6  -4  10      560.95      710.88    101.42 o 
  -4  -4  10     1681.39     1617.81    130.39 o 
  -2  -4  10     1262.79     1302.20    116.24 o 
   0  -4  10     1906.11     1819.70    156.50 o 
   2  -4  10     2163.96     2292.13    130.33 o 
   4  -4  10      416.33      278.75     69.65 o 
   6  -4  10     1045.99      984.73    119.24 o 
   8  -4  10      298.99      276.11     86.59 o 
  -9  -3  10      120.77       88.11     57.61 o 
  -7  -3  10      175.59      115.72     55.85 o 
  -5  -3  10     1625.83     1529.21    127.51 o 
  -3  -3  10      864.58      990.88    100.79 o 
  -1  -3  10     1665.21     1555.12     87.25 o 
   1  -3  10     1335.99     1394.64    121.92 o 
   3  -3  10     1902.00     2056.16    105.09 o 
   5  -3  10      914.31     1053.01    115.72 o 
   7  -3  10      499.79      564.91     98.65 o 
   9  -3  10      136.33      144.59     87.10 o 
  -8  -2  10      281.01      241.60     71.41 o 
  -6  -2  10      569.67      563.40     88.85 o 
  -4  -2  10      402.28      367.24     69.53 o 
  -2  -2  10     2338.65     2228.05    108.51 o 
   0  -2  10     3957.67     4250.94    183.00 o 
   2  -2  10     2492.90     2543.79    123.47 o 
   4  -2  10      762.84      649.34     65.71 o 
   6  -2  10      332.72      229.30     69.02 o 
   8  -2  10      205.63      257.29     80.07 o 
 -11  -1  10        0.94      -63.16     49.96 o 
  -9  -1  10      271.59      140.95     62.88 o 
  -7  -1  10      189.08       88.73     53.34 o 
  -5  -1  10      229.69      227.42     68.40 o 
  -3  -1  10      104.62      126.52     51.83 o 
  -1  -1  10     3414.66     3377.62    147.89 o 
   1  -1  10     2143.55     2214.96    109.79 o 
   3  -1  10      839.56      731.07     68.90 o 
   5  -1  10      847.95      907.68     87.60 o 
   7  -1  10      307.96      301.22     83.21 o 
   9  -1  10       74.15       78.94     71.66 o 
 -10   0  10       40.99       63.00     57.36 o 
  -8   0  10       13.30      -29.12     49.20 o 
  -6   0  10      106.03      247.12     69.53 o 
  -4   0  10       17.06       17.19     46.56 o 
  -2   0  10     1416.27     1397.78     79.49 o 
   0   0  10     1109.38     1367.03     79.43 o 
   2   0  10     4235.97     4172.78    184.32 o 
   4   0  10      563.41      801.55     95.76 o 
   6   0  10      122.70       42.54     39.65 o 
   8   0  10      205.21      224.91     74.30 o 
 -11   1  10        1.11      -68.54     45.69 o 
  -9   1  10      270.88      157.21     43.51 o 
  -7   1  10      144.93      131.55     37.00 o 
  -5   1  10      325.54      366.23     73.04 o 
  -3   1  10      182.51      201.91     55.41 o 
  -1   1  10     3161.76     3126.89    147.34 o 
   1   1  10     2165.75     2066.09    109.64 o 
   3   1  10      885.86      866.47     73.74 o 
   5   1  10      850.56     1066.61    101.91 o 
   7   1  10      307.87      366.59     90.80 o 
   9   1  10       65.20       22.84     75.43 o 
 -10   2  10       23.27       21.12     30.84 o 
  -8   2  10      275.58      318.77     49.43 o 
  -6   2  10      662.63      600.86     58.83 o 
  -4   2  10      498.74      463.37     79.82 o 
  -2   2  10     2415.97     2239.87    139.18 o 
   0   2  10     3921.01     4281.70    186.43 o 
   2   2  10     2518.37     2501.00    126.17 o 
   4   2  10      788.58      778.50     71.22 o 
   6   2  10      303.37      262.80     55.05 o 
   8   2  10      207.24      143.79     52.24 o 
 -11   3  10        9.85      -32.77     30.77 o 
  -9   3  10      131.14      121.82     41.95 o 
  -7   3  10      176.90      158.75     54.16 o 
  -5   3  10     1802.65     1787.85    162.52 o 
  -3   3  10      994.52     1256.28     75.01 o 
  -1   3  10     1791.16     1785.78     93.97 o 
   1   3  10     1448.01     1546.08    146.08 o 
   3   3  10     1760.75     1917.59    108.16 o 
   5   3  10      852.40      685.30     90.11 o 
   7   3  10      477.36      463.46     75.56 o 
   9   3  10      126.76      108.68    100.22 o 
 -10   4  10       10.74       21.00     31.12 o 
  -8   4  10      104.67       62.53     60.43 o 
  -6   4  10      574.04      635.80     59.86 o 
  -4   4  10     1768.16     1590.83    133.41 o 
  -2   4  10     1378.53     1548.07     86.18 o 
   0   4  10     1892.87     1726.81     98.08 o 
   2   4  10     1997.59     2009.54    111.68 o 
   4   4  10      405.35      373.81     56.66 o 
   6   4  10      933.01      963.94     87.83 o 
   8   4  10      308.10      304.77     61.88 o 
 -11   5  10        2.10      -31.63     30.62 o 
  -9   5  10       49.06        5.92     28.56 o 
  -7   5  10      214.46      193.40     42.15 o 
  -5   5  10      686.30      752.99    116.66 o 
  -3   5  10      669.94      748.23     66.00 o 
  -1   5  10     1416.21     1345.99    106.19 o 
   1   5  10      950.44      931.66     67.11 o 
   3   5  10      374.93      378.66     54.29 o 
   5   5  10      267.33      294.57     61.06 o 
   7   5  10      558.87      481.30     72.46 o 
   9   5  10      130.66      124.89     60.01 o 
 -10   6  10        2.95      -41.63     27.75 o 
  -8   6  10       55.24       -8.16     27.26 o 
  -6   6  10      273.26      311.23     47.42 o 
  -4   6  10      628.89      727.25     68.42 o 
  -2   6  10      380.27      444.65     52.85 o 
   0   6  10     1290.92     1173.87     77.45 o 
   2   6  10     1125.69     1236.88     82.89 o 
   4   6  10      168.23      208.50     44.80 o 
   6   6  10      437.53      337.20     58.32 o 
   8   6  10       42.66       10.71     48.41 o 
 -11   7  10       37.34       27.02     37.49 o 
  -9   7  10       88.80      148.39     35.31 o 
  -7   7  10      216.39      201.44     32.63 o 
  -5   7  10       44.78       14.72     29.39 o 
  -3   7  10      191.89      168.43     60.24 o 
  -1   7  10     1092.44     1237.65     61.81 o 
   1   7  10     1417.43     1394.36     91.08 o 
   3   7  10      265.42      242.20     46.68 o 
   5   7  10      108.32      130.61     46.93 o 
   7   7  10      159.36       65.40     49.32 o 
 -10   8  10       61.56       14.14     31.44 o 
  -8   8  10      150.42      250.62     36.85 o 
  -6   8  10       41.88       58.44     34.01 o 
  -4   8  10      136.61      181.86     65.38 o 
  -2   8  10      808.39      682.01     98.28 o 
   0   8  10     2035.89     2040.52    111.23 o 
   2   8  10     1771.90     1664.40     99.03 o 
   4   8  10       71.26        6.77     38.66 o 
   6   8  10      330.06      340.61     90.80 o 
   8   8  10      215.68      281.03     63.13 o 
  -9   9  10       25.34       54.03     30.71 o 
  -7   9  10       49.09       25.34     27.57 o 
  -5   9  10      194.30      217.63     71.41 o 
  -3   9  10      542.29      764.46    107.31 o 
  -1   9  10      954.94     1052.42     68.75 o 
   1   9  10     1617.62     1668.28     99.95 o 
   3   9  10      324.21      288.79     53.42 o 
   5   9  10      312.96      270.24     55.94 o 
   7   9  10      310.04      307.79     66.08 o 
 -10  10  10       22.64      -47.25     36.03 o 
  -8  10  10        4.82       13.80     28.42 o 
  -6  10  10      227.25      297.72     41.99 o 
  -4  10  10      543.11      725.56    104.05 o 
  -2  10  10      830.71     1039.52     80.00 o 
   0  10  10     1342.68     1443.53     71.66 o 
   2  10  10      820.22      682.01     70.70 o 
   4  10  10      247.48      178.30     49.07 o 
   6  10  10      425.55      528.70     74.49 o 
   8  10  10      142.73      117.89     59.93 o 
  -9  11  10       78.60       40.75     39.74 o 
  -7  11  10      108.08      117.72     31.25 o 
  -5  11  10      496.09      571.92     69.05 o 
  -3  11  10      828.89      858.11     67.73 o 
  -1  11  10      872.08      906.49     70.65 o 
   1  11  10     2562.55     2653.26    139.14 o 
   3  11  10      363.24      513.56     64.37 o 
   5  11  10      315.73      232.45     55.86 o 
   7  11  10      413.55      302.31     63.52 o 
  -8  12  10       46.44       -0.68     33.91 o 
  -6  12  10      270.76      279.12     43.85 o 
  -4  12  10      566.79      634.69     51.71 o 
  -2  12  10      792.05      990.06     81.11 o 
   0  12  10      947.90      870.89     76.35 o 
   2  12  10     1160.37     1336.48     94.63 o 
   4  12  10      122.87      125.26     47.83 o 
   6  12  10      421.98      558.09     74.43 o 
  -7  13  10       35.36       -2.61     38.79 o 
  -5  13  10      375.69      422.68     59.87 o 
  -3  13  10      610.22      691.26     71.97 o 
  -1  13  10      508.03      651.60    108.00 o 
   1  13  10      652.66      540.81    102.29 o 
   3  13  10       68.32       85.74     43.91 o 
   5  13  10      210.91      263.27     58.25 o 
  -8  14  10       29.18       -5.02     34.27 o 
  -6  14  10       23.73       12.90     37.36 o 
  -4  14  10      161.15      127.18     46.36 o 
  -2  14  10      395.42      333.74     55.93 o 
   0  14  10      239.55      366.97     57.77 o 
   2  14  10      108.36      123.73     47.11 o 
   4  14  10       29.29       19.33     39.98 o 
   6  14  10       52.31       64.39     55.09 o 
  -7  15  10       34.37       22.19     68.53 o 
  -5  15  10       28.90      -25.23     61.49 o 
  -3  15  10       84.50       39.74     41.12 o 
  -1  15  10      308.69      302.19     56.48 o 
   1  15  10      322.53      388.29     61.05 o 
   3  15  10       46.06       79.76     44.73 o 
   5  15  10       51.93       47.87     53.17 o 
  -6  16  10       11.04      -16.57     56.60 o 
  -4  16  10      111.47      170.20     51.12 o 
  -2  16  10      117.49      136.56    104.48 o 
   0  16  10       86.63      132.40     49.21 o 
   2  16  10      181.27      264.31     86.09 o 
   4  16  10      206.79      263.48     63.89 o 
  -5  17  10       99.83       96.58     50.94 o 
  -3  17  10      143.81      102.58     50.39 o 
  -1  17  10      325.57      384.19     64.20 o 
   1  17  10      345.47      375.50     92.12 o 
   3  17  10      185.44      137.35     69.09 o 
  -4  18  10       50.79       14.74     43.87 o 
  -2  18  10      164.92      156.78     56.25 o 
   0  18  10      295.50      362.61     63.00 o 
   2  18  10      124.81      172.20     84.59 o 
  -4 -10  11      185.21      101.79     51.33 o 
  -5  -9  11      263.01      195.16     61.62 o 
  -3  -9  11      304.88      319.80     68.27 o 
  -6  -8  11      397.14      385.18     82.33 o 
  -4  -8  11       66.87       70.03     55.22 o 
  -2  -8  11      282.24      207.34     59.49 o 
   2  -8  11       66.23       64.89     53.97 o 
   4  -8  11      105.12      118.48     64.13 o 
   6  -8  11       70.92        0.88     56.60 o 
  -7  -7  11      268.05      256.66     67.77 o 
  -5  -7  11      479.43      439.90     85.21 o 
  -3  -7  11      161.60      204.45     62.62 o 
  -1  -7  11      451.68      416.28     49.25 o 
   1  -7  11      299.79      312.52     67.77 o 
   3  -7  11      631.20      644.60     95.52 o 
   5  -7  11        8.50       14.94     48.95 o 
   7  -7  11      237.58      184.50     81.20 o 
  -6  -6  11      370.90      336.24     76.55 o 
  -4  -6  11      271.98      276.86     66.89 o 
  -2  -6  11      214.05      312.77     67.89 o 
   0  -6  11      304.31      342.09     46.97 o 
   2  -6  11      496.11      497.89     81.57 o 
   4  -6  11      305.67      317.54     78.94 o 
   6  -6  11        7.21      -77.43     55.22 o 
   8  -6  11       37.10        2.26     62.75 o 
  -7  -5  11      444.37      436.76     91.36 o 
  -5  -5  11      587.84      743.26     99.03 o 
  -3  -5  11       44.88       53.09     46.81 o 
  -1  -5  11      438.83      411.55     49.75 o 
   1  -5  11      427.96      458.90     53.15 o 
   3  -5  11      397.65      252.77     71.91 o 
   5  -5  11       28.13      -28.86     56.10 o 
   7  -5  11      278.77      132.16     72.79 o 
  -8  -4  11      292.77      227.17     73.17 o 
  -6  -4  11      449.47      585.11     93.62 o 
  -4  -4  11      636.09      508.94     85.34 o 
  -2  -4  11      120.02      189.14     58.11 o 
   0  -4  11      190.20      251.32     48.76 o 
   2  -4  11      821.36      878.38     71.56 o 
   4  -4  11      205.34      221.02     64.00 o 
   6  -4  11      133.42      188.51     74.17 o 
   8  -4  11      199.82       97.90     68.90 o 
  -9  -3  11      179.22      234.57     72.41 o 
  -7  -3  11      489.75      341.01     81.20 o 
  -5  -3  11     1226.49     1271.43    118.35 o 
  -3  -3  11      567.53      652.01     92.74 o 
  -1  -3  11     1093.39     1074.74     71.22 o 
   1  -3  11      160.44      175.22     40.20 o 
   3  -3  11      232.03      212.49     44.38 o 
   5  -3  11      158.60      286.92     76.43 o 
   7  -3  11       80.48        5.27     56.98 o 
  -8  -2  11      186.10      202.82     72.29 o 
  -6  -2  11      849.50     1078.24    124.76 o 
  -4  -2  11      693.58      746.39    105.31 o 
  -2  -2  11      486.29      666.20     63.41 o 
   0  -2  11       23.56       20.51     29.39 o 
   2  -2  11      268.53      319.02     87.86 o 
   4  -2  11       59.03       30.41     43.49 o 
   6  -2  11       68.65      111.58     63.00 o 
   8  -2  11       87.45       99.53     72.67 o 
  -9  -1  11      470.03      413.80     89.36 o 
  -7  -1  11      318.18      448.56     83.83 o 
  -5  -1  11     1105.04     1105.35    113.09 o 
  -3  -1  11     1099.39      995.52    117.48 o 
  -1  -1  11     1269.37     1178.73     77.55 o 
   1  -1  11       56.13       41.42     30.42 o 
   3  -1  11      251.87      222.36     55.53 o 
   5  -1  11      395.38      338.64     69.97 o 
   7  -1  11       41.14       75.05     63.26 o 
 -10   0  11      436.63      460.73     93.25 o 
  -8   0  11      424.11      426.97     85.84 o 
  -6   0  11      755.02      995.90    119.86 o 
  -4   0  11      143.62      281.14     72.91 o 
  -2   0  11     1718.29     1545.44     89.15 o 
   0   0  11      596.28      428.58     52.53 o 
   2   0  11       31.52       10.46     34.03 o 
   4   0  11      360.41      435.94     59.04 o 
   6   0  11       83.08       38.28     45.88 o 
   8   0  11       70.96        6.27     64.51 o 
 -11   1  11      125.35      142.79     49.22 o 
  -9   1  11      512.97      612.10    106.69 o 
  -7   1  11      341.18      249.88     72.66 o 
  -5   1  11     1112.84     1036.45    123.13 o 
  -3   1  11     1283.94     1022.25    104.93 o 
  -1   1  11     1416.97     1429.62    115.90 o 
   1   1  11       49.84       29.99     33.34 o 
   3   1  11      246.28      281.64     49.13 o 
   5   1  11      400.03      431.90     62.01 o 
   7   1  11       30.96       -8.93     55.91 o 
 -10   2  11      161.82      189.75     44.54 o 
  -8   2  11      198.08      117.84     42.28 o 
  -6   2  11      844.56      811.02    107.94 o 
  -4   2  11      707.10      826.08    109.20 o 
  -2   2  11      616.44      870.92    104.11 o 
   0   2  11       39.06       13.45     70.47 o 
   2   2  11      237.24      266.64     49.12 o 
   4   2  11       62.86        0.25     36.40 o 
   6   2  11       76.82       79.73     45.53 o 
   8   2  11       92.42      131.54     75.05 o 
  -9   3  11      224.25      225.82     49.10 o 
  -7   3  11      487.31      463.78     55.94 o 
  -5   3  11     1110.85     1161.19    117.10 o 
  -3   3  11      547.63      524.87     90.36 o 
  -1   3  11     1055.19     1140.73     82.33 o 
   1   3  11      119.47       52.47     38.78 o 
   3   3  11      234.65      177.24     45.04 o 
   5   3  11      178.57      140.85     79.51 o 
   7   3  11       82.20       32.29     50.59 o 
 -10   4  11       47.66       14.39     34.47 o 
  -8   4  11      334.29      332.06     53.54 o 
  -6   4  11      424.32      701.59    108.44 o 
  -4   4  11      520.13      319.29     75.55 o 
  -2   4  11      165.48      265.29     45.25 o 
   0   4  11      195.38      263.75     69.66 o 
   2   4  11      796.68      768.67    122.19 o 
   4   4  11      201.20      200.49     48.50 o 
   6   4  11      159.95      160.58     51.96 o 
   8   4  11      229.13      201.70     59.74 o 
  -9   5  11      109.07       96.30     34.86 o 
  -7   5  11      459.77      519.96     81.83 o 
  -5   5  11      551.78      647.36    100.91 o 
  -3   5  11       14.48       44.69     36.37 o 
  -1   5  11      456.01      411.23     54.23 o 
   1   5  11      398.08      380.09     96.20 o 
   3   5  11      410.47      294.41     52.59 o 
   5   5  11       36.55      -13.10     40.72 o 
   7   5  11      291.12      299.65     63.33 o 
 -10   6  11      114.85      143.89     39.44 o 
  -8   6  11      298.35      242.66     44.24 o 
  -6   6  11      388.58      363.97     83.46 o 
  -4   6  11      282.03      235.20     70.28 o 
  -2   6  11      234.27      270.82     47.83 o 
   0   6  11      321.42      273.92     50.12 o 
   2   6  11      515.17      492.56     63.16 o 
   4   6  11      300.51      226.34     52.53 o 
   6   6  11        7.61       -6.84     39.86 o 
   8   6  11       36.36      -39.11     45.98 o 
  -9   7  11       79.96       81.49     35.53 o 
  -7   7  11      234.40      186.63     70.15 o 
  -5   7  11      467.23      423.46     85.34 o 
  -3   7  11      141.98      159.12     44.46 o 
  -1   7  11      476.91      439.11     58.55 o 
   1   7  11      325.54      389.67     64.82 o 
   3   7  11      642.20      606.92     74.93 o 
   5   7  11        4.98      -50.46     33.64 o 
   7   7  11      213.12      281.68     67.93 o 
  -8   8  11      111.59      199.25     37.28 o 
  -6   8  11      330.34      237.33     73.92 o 
  -4   8  11       59.92      -20.83     50.20 o 
  -2   8  11      284.54      184.78     47.33 o 
   0   8  11      217.34      356.46     54.75 o 
   2   8  11       76.95       48.66     38.02 o 
   4   8  11      106.40       71.97     42.35 o 
   6   8  11       65.72       26.47     46.74 o 
  -9   9  11      233.88      272.23     43.03 o 
  -7   9  11      280.13      346.16     49.15 o 
  -5   9  11      216.91      192.03     69.02 o 
  -3   9  11      256.53      294.70     82.70 o 
  -1   9  11      561.95      555.32     66.74 o 
   1   9  11      308.51      155.21     47.09 o 
   3   9  11      208.46      157.66     49.65 o 
   5   9  11        2.99       -7.21     39.56 o 
   7   9  11       97.45       64.05     51.95 o 
  -8  10  11      384.61      574.30     60.55 o 
  -6  10  11      258.69      360.69     45.98 o 
  -4  10  11      202.71      272.85     74.04 o 
  -2  10  11      557.29      600.80    100.54 o 
   0  10  11     1081.49     1260.67     92.71 o 
   2  10  11       77.33       91.16     70.91 o 
   4  10  11       34.60       21.90     70.72 o 
   6  10  11        6.05        7.16     46.52 o 
  -7  11  11      318.34      308.73     47.51 o 
  -5  11  11      232.00      239.91     39.65 o 
  -3  11  11      203.04      223.65     48.54 o 
  -1  11  11      282.58      410.66     93.76 o 
   1  11  11      653.21      804.26     79.57 o 
   3  11  11       11.63      -33.21     37.73 o 
   5  11  11        6.48      -30.98     45.00 o 
  -8  12  11       76.36       45.31     50.82 o 
  -6  12  11      424.29      538.86     54.60 o 
  -4  12  11      139.39      111.70     64.51 o 
  -2  12  11       97.65      138.75     42.44 o 
   0  12  11      359.32      291.40     57.52 o 
   2  12  11      183.79      151.98     49.35 o 
   4  12  11        7.31       44.06     49.74 o 
   6  12  11       37.38        7.32     45.07 o 
  -7  13  11      183.39      229.46     57.14 o 
  -5  13  11      185.17       78.32     77.69 o 
  -3  13  11       37.71       31.61     36.58 o 
  -1  13  11       71.53       83.84     62.75 o 
   1  13  11      268.47      156.75     75.18 o 
   3  13  11      114.13      129.30     47.99 o 
   5  13  11        2.39      -60.67     43.52 o 
  -6  14  11      221.14       51.46     67.02 o 
  -4  14  11       52.61      116.76     49.52 o 
  -2  14  11       43.60       51.28     42.86 o 
   0  14  11       53.11      125.64     69.90 o 
   2  14  11       88.64       97.70     52.96 o 
   4  14  11       30.12        7.52     53.21 o 
  -5  15  11       87.29       84.22     51.66 o 
  -3  15  11       69.58       92.93     76.75 o 
  -1  15  11      198.07      202.40     55.69 o 
   1  15  11       17.73      -31.88     59.24 o 
   3  15  11       47.91       41.27     53.78 o 
  -4  16  11       80.99      124.20     48.93 o 
  -2  16  11      319.51      328.39     65.92 o 
   0  16  11      253.87      229.30     89.10 o 
   2  16  11       29.77       14.89     64.89 o 
  -3  17  11       38.89        7.25     45.38 o 
  -1  17  11      164.42      138.17     58.89 o 
   1  17  11        9.49       11.80     71.29 o 
  -4 -10  12      166.10      130.03     61.75 o 
  -3  -9  12       62.83       -5.52     52.71 o 
  -6  -8  12       85.59        1.88     56.60 o 
  -4  -8  12       25.76       32.51     52.46 o 
  -2  -8  12       19.72        6.78     48.20 o 
   2  -8  12      774.24     1074.22    122.63 o 
   4  -8  12      137.46      192.03     74.42 o 
   6  -8  12      160.92      126.01     72.79 o 
  -7  -7  12       45.93       56.73     64.26 o 
  -5  -7  12       64.38       66.27     57.61 o 
  -3  -7  12        3.55      -40.91     41.04 o 
  -1  -7  12       61.49       22.97     50.08 o 
   1  -7  12      158.28      262.31     64.63 o 
   3  -7  12      538.05      660.68     98.91 o 
   5  -7  12      155.79      110.95     71.66 o 
  -8  -6  12       30.83      -22.09     49.45 o 
  -6  -6  12       11.97       23.09     61.12 o 
  -4  -6  12      146.10      185.00     68.65 o 
  -2  -6  12      169.68      117.35     55.35 o 
   0  -6  12      297.32      329.67     62.94 o 
   2  -6  12      170.39      169.94     65.76 o 
   4  -6  12      327.09      241.47     74.55 o 
   6  -6  12      339.69      461.23     99.16 o 
  -7  -5  12        5.53      -40.29     46.43 o 
  -5  -5  12       41.11       -4.27     54.85 o 
  -3  -5  12      620.21      548.09     93.12 o 
  -1  -5  12      329.39      363.18     50.44 o 
   1  -5  12      213.40      206.29     47.52 o 
   3  -5  12      363.79      367.24     82.08 o 
   5  -5  12      247.57      192.15     72.66 o 
   7  -5  12      297.00      205.08     86.97 o 
  -8  -4  12       84.92       60.24     63.76 o 
  -6  -4  12       10.88        1.00     52.09 o 
  -4  -4  12      304.81      282.90     71.66 o 
  -2  -4  12      465.43      235.32     75.93 o 
   0  -4  12      555.25      675.65     66.23 o 
   2  -4  12      129.31      179.20     78.06 o 
   4  -4  12      613.60      657.92    102.04 o 
   6  -4  12      662.58      981.47    130.41 o 
  -9  -3  12       86.97       16.69     58.11 o 
  -7  -3  12       13.80      -54.59     54.34 o 
  -5  -3  12       83.01       66.52     59.24 o 
  -3  -3  12      578.41      792.07    107.69 o 
  -1  -3  12       78.37        7.17     34.17 o 
   1  -3  12      475.67      532.12     62.84 o 
   3  -3  12      307.77      235.26     48.61 o 
   5  -3  12      550.11      578.84     98.03 o 
   7  -3  12      442.27      444.54    101.67 o 
 -10  -2  12       58.24       39.66     58.74 o 
  -8  -2  12      107.37       12.17     53.22 o 
  -6  -2  12       43.09       24.85     55.73 o 
  -4  -2  12      124.13      116.35     60.49 o 
  -2  -2  12      440.28      377.65     85.09 o 
   0  -2  12      698.76      709.82     76.56 o 
   2  -2  12      427.44      358.11     66.96 o 
   4  -2  12      450.98      519.42    108.88 o 
   6  -2  12      617.17      685.53    117.23 o 
  -9  -1  12      185.94      151.74     73.29 o 
  -7  -1  12        8.91      -65.64     47.69 o 
  -5  -1  12      142.96      129.03     63.63 o 
  -3  -1  12      354.48      174.46     74.17 o 
  -1  -1  12      437.66      434.00     57.76 o 
   1  -1  12      922.94      968.57    108.00 o 
   3  -1  12      560.18      555.03     90.49 o 
   5  -1  12      489.47      576.96     99.41 o 
   7  -1  12      427.94      338.62     92.37 o 
 -10   0  12       63.26       10.67     68.53 o 
  -8   0  12       94.60      -10.17     55.35 o 
  -6   0  12        2.04       64.38     56.60 o 
  -4   0  12       44.66      -36.27     51.71 o 
  -2   0  12        2.44       28.11     57.48 o 
   0   0  12      872.42     1097.02     82.82 o 
   2   0  12      655.66      538.14     64.04 o 
   4   0  12     1073.45     1158.74     89.86 o 
   6   0  12      513.87      495.38     99.91 o 
  -9   1  12      192.53      281.39     84.59 o 
  -7   1  12       12.09      -18.57     54.22 o 
  -5   1  12      143.28      293.94     73.04 o 
  -3   1  12      413.43      305.62     78.56 o 
  -1   1  12      557.09      538.02    121.61 o 
   1   1  12      936.42     1023.87     80.93 o 
   3   1  12      606.35      685.15     74.78 o 
   5   1  12      523.77      408.28     64.67 o 
   7   1  12      443.68      512.70    104.05 o 
 -10   2  12       72.05       78.82     75.30 o 
  -8   2  12      113.89       90.62     59.99 o 
  -6   2  12       43.72       44.68     55.98 o 
  -4   2  12      142.71      186.25     68.02 o 
  -2   2  12      514.96      585.64    145.65 o 
   0   2  12      814.39      997.16     81.50 o 
   2   2  12      445.61      412.11     58.67 o 
   4   2  12      463.40      342.11     59.31 o 
   6   2  12      595.77      709.13     81.02 o 
  -9   3  12      102.03      111.13     46.46 o 
  -7   3  12       12.42      -12.93     51.58 o 
  -5   3  12       87.33       91.50     61.25 o 
  -3   3  12      594.16      674.23    105.81 o 
  -1   3  12      123.99      176.45     45.43 o 
   1   3  12      568.28      662.63     70.40 o 
   3   3  12      287.81      242.41     52.37 o 
   5   3  12      515.30      521.37    123.81 o 
   7   3  12      422.69      469.18     93.69 o 
  -8   4  12       87.04       74.68     65.39 o 
  -6   4  12       10.15      -57.23     46.94 o 
  -4   4  12      312.27      346.90     86.72 o 
  -2   4  12      476.39      478.03    125.82 o 
   0   4  12      576.72      652.81     69.76 o 
   2   4  12      161.64      154.29     54.22 o 
   4   4  12      579.68      601.45     72.91 o 
   6   4  12      590.23      622.43     82.89 o 
  -9   5  12       17.91      -41.12     47.12 o 
  -7   5  12        3.44      -71.72     47.82 o 
  -5   5  12       39.39      -29.99     47.82 o 
  -3   5  12      610.71      566.67    102.17 o 
  -1   5  12      314.05      426.37     58.88 o 
   1   5  12      272.68      283.61     50.76 o 
   3   5  12      323.58      392.98     67.77 o 
   5   5  12      245.97       99.56    107.50 o 
   7   5  12      263.80      241.18     63.93 o 
  -8   6  12       25.94      -10.04     55.47 o 
  -6   6  12       10.58      -49.07     53.46 o 
  -4   6  12      139.23      199.43     76.43 o 
  -2   6  12      168.30       94.56     42.30 o 
   0   6  12      304.44      305.31     55.51 o 
   2   6  12      128.25      106.84     49.58 o 
   4   6  12      341.63      297.73     63.53 o 
   6   6  12      342.82      333.52     66.30 o 
  -9   7  12       56.45       73.77     44.63 o 
  -7   7  12       45.82       44.93     61.75 o 
  -5   7  12       58.93       15.94     55.22 o 
  -3   7  12        7.90       20.43     40.09 o 
  -1   7  12       71.15      122.57     44.59 o 
   1   7  12      138.50      109.20     46.60 o 
   3   7  12      480.35      507.72     69.06 o 
   5   7  12      206.30      220.49     60.33 o 
  -8   8  12       40.23      103.22     44.83 o 
  -6   8  12       84.21      -50.58     58.11 o 
  -4   8  12       18.37      -18.07     56.10 o 
  -2   8  12        7.46      -33.50     35.34 o 
   0   8  12       88.17       59.61     40.41 o 
   2   8  12      708.44      872.16    117.98 o 
   4   8  12      121.69      106.46     49.76 o 
   6   8  12      163.52       97.22     57.24 o 
  -7   9  12       32.73       16.98     43.12 o 
  -5   9  12      102.02      108.06     67.90 o 
  -3   9  12       48.35       51.06     48.51 o 
  -1   9  12      169.23      111.32     72.42 o 
   1   9  12      256.02      224.96     54.39 o 
   3   9  12      333.10      360.17     60.73 o 
   5   9  12      300.88      386.87     70.29 o 
  -8  10  12       27.38      -38.85     39.41 o 
  -6  10  12        2.10       -4.82     32.65 o 
  -4  10  12      177.24       78.94     72.17 o 
  -2  10  12      200.55      129.91    118.92 o 
   0  10  12      183.57      213.99     50.65 o 
   2  10  12      420.14      422.01     66.44 o 
   4  10  12      325.90      356.54     66.91 o 
  -7  11  12       25.72      -32.88     36.31 o 
  -5  11  12       20.54      -38.64     31.08 o 
  -3  11  12      158.09      204.95     79.06 o 
  -1  11  12      345.31      366.31     62.99 o 
   1  11  12      183.91      167.43     51.28 o 
   3  11  12      391.69      403.02     96.01 o 
   5  11  12      408.74      453.82     73.11 o 
  -6  12  12       15.33       21.30     35.96 o 
  -4  12  12       76.26       24.62     53.40 o 
  -2  12  12      342.36      380.81    107.63 o 
   0  12  12      186.41      156.93     55.04 o 
   2  12  12      165.82      182.05     55.12 o 
   4  12  12      293.29      250.29     63.91 o 
  -5  13  12        0.79        0.50     57.98 o 
  -3  13  12      114.83      104.55     75.43 o 
  -1  13  12      248.26      251.34     95.13 o 
   1  13  12       85.59      134.28     50.29 o 
   3  13  12      102.47      147.51     56.45 o 
  -4  14  12       13.99      -32.31     40.73 o 
  -2  14  12       39.48       -6.90     60.24 o 
   0  14  12      194.47      185.77     74.17 o 
   2  14  12       58.87       18.16     46.41 o 
  -3  15  12       18.92       14.68     66.27 o 
  -1  15  12       39.54       66.65     70.66 o 
   1  15  12      196.95      192.43     61.17 o 
  -4 -10  13       94.36      117.73     64.13 o 
  -5  -9  13      188.97      263.69     82.95 o 
  -3  -9  13      217.06      264.44     76.81 o 
  -6  -8  13      151.34      169.44     70.03 o 
  -4  -8  13      358.15      405.14     91.99 o 
  -2  -8  13      461.96      496.26     83.21 o 
   2  -8  13        0.68       49.07     61.37 o 
   4  -8  13      175.78      224.40     78.06 o 
  -7  -7  13       28.09      -17.32     63.50 o 
  -5  -7  13      301.88      381.29     91.24 o 
  -3  -7  13      490.16      272.60     78.19 o 
   1  -7  13       81.38      152.24     64.00 o 
   3  -7  13       72.03      173.58     74.67 o 
   5  -7  13      187.84      162.28     73.04 o 
  -8  -6  13       41.50       42.80     68.78 o 
  -6  -6  13      126.23      187.76     74.80 o 
  -4  -6  13      175.75      289.93     77.18 o 
  -2  -6  13      318.86      286.54     74.04 o 
   0  -6  13      409.42      537.55     89.36 o 
   2  -6  13       50.33       -5.15     56.73 o 
   4  -6  13      148.57       88.99     64.13 o 
  -7  -5  13       87.87      130.28     79.57 o 
  -5  -5  13      175.30      315.15     81.95 o 
  -3  -5  13      284.58      366.98     87.10 o 
  -1  -5  13      372.72      429.73     90.48 o 
   1  -5  13      258.48      279.37     76.43 o 
   3  -5  13      144.51      200.69     74.55 o 
   5  -5  13       85.38       26.98     59.24 o 
  -8  -4  13       61.22      155.76     75.93 o 
  -6  -4  13      220.98      406.27     87.47 o 
  -4  -4  13      338.67      393.21     85.59 o 
  -2  -4  13      482.18      619.00     99.16 o 
   0  -4  13      883.81     1121.29    213.57 o 
   2  -4  13      123.15       54.72     58.61 o 
   4  -4  13       77.40      124.50     76.56 o 
   6  -4  13       61.87       82.21     76.18 o 
  -7  -3  13      137.83       39.91     65.64 o 
  -5  -3  13      208.74      125.51     72.04 o 
  -3  -3  13     1008.51     1150.90    137.68 o 
  -1  -3  13     1240.27     1322.01    131.02 o 
   1  -3  13      823.00     1084.91     89.42 o 
   3  -3  13      167.96      132.04     72.66 o 
   5  -3  13      128.16       93.38     72.79 o 
  -8  -2  13       45.45      174.46     81.70 o 
  -6  -2  13      105.25      192.40     75.80 o 
  -4  -2  13      891.19      945.20    127.65 o 
  -2  -2  13     1127.16     1283.60    128.51 o 
   0  -2  13      659.24      825.44     78.43 o 
   2  -2  13      156.98      136.05     60.93 o 
   4  -2  13       76.53       -3.26     50.20 o 
   6  -2  13       56.59       16.19     63.13 o 
  -9  -1  13       10.98       13.05     75.18 o 
  -7  -1  13      226.96      157.01     74.42 o 
  -5  -1  13      252.54      250.63     78.81 o 
  -3  -1  13      925.33      927.75    129.90 o 
  -1  -1  13      536.81      602.75    149.04 o 
   1  -1  13       36.22       18.55     38.60 o 
   3  -1  13      134.72      183.38     49.66 o 
   5  -1  13       71.45      104.30     72.29 o 
  -8   0  13      247.72      212.86     76.43 o 
  -6   0  13      361.30      496.39    104.30 o 
  -4   0  13      377.68      450.69     94.89 o 
  -2   0  13      279.15      400.74     92.49 o 
   0   0  13      188.14      184.28     48.51 o 
   2   0  13       29.25       15.58     43.37 o 
   4   0  13        3.68      -48.28     39.23 o 
   6   0  13       12.08       -7.28     57.23 o 
  -9   1  13       12.00       11.05     64.76 o 
  -7   1  13      255.65      170.06     79.94 o 
  -5   1  13      263.52      323.44     83.83 o 
  -3   1  13      881.80     1065.94    137.94 o 
  -1   1  13      610.81      716.02    110.38 o 
   1   1  13       43.09       61.04     43.38 o 
   3   1  13      102.68       77.35     50.18 o 
   5   1  13       68.31       41.03     94.76 o 
  -8   2  13       49.80       -5.27     63.38 o 
  -6   2  13      113.04       60.87     65.89 o 
  -4   2  13      920.49     1017.11    130.91 o 
  -2   2  13     1101.22     1376.22    157.12 o 
   0   2  13      646.20      888.93     83.32 o 
   2   2  13      162.18      163.45     52.14 o 
   4   2  13       65.08       14.43     51.71 o 
   6   2  13       61.93      -21.98     52.77 o 
  -7   3  13      149.26      190.39     80.82 o 
  -5   3  13      246.68      181.36     76.81 o 
  -3   3  13     1000.15     1248.80    151.99 o 
  -1   3  13     1191.28     1204.79     93.42 o 
   1   3  13      812.43      883.65     86.93 o 
   3   3  13      164.50      110.63     52.35 o 
   5   3  13      134.29      169.20     57.89 o 
  -8   4  13       59.22        0.88     60.49 o 
  -6   4  13      246.41      351.05     93.50 o 
  -4   4  13      377.88      486.97    102.55 o 
  -2   4  13      443.67      491.24     98.28 o 
   0   4  13      877.95     1001.09    110.63 o 
   2   4  13      169.02      227.00     54.29 o 
   4   4  13       67.47       35.14     51.60 o 
   6   4  13       67.78       41.22     53.49 o 
  -7   5  13      100.23      126.89     75.93 o 
  -5   5  13      200.98      166.05     71.03 o 
  -3   5  13      300.39      399.87     97.53 o 
  -1   5  13      335.78      436.67     63.49 o 
   1   5  13      324.46      313.65     63.76 o 
   3   5  13      133.34       28.42     50.12 o 
   5   5  13       78.27       32.87     49.73 o 
  -8   6  13       34.59       34.26     67.90 o 
  -6   6  13      121.88      106.68     74.43 o 
  -4   6  13      153.49      183.12     75.42 o 
  -2   6  13      291.41      369.04     90.37 o 
   0   6  13      458.89      503.00     68.78 o 
   2   6  13       92.44       85.10     47.47 o 
   4   6  13      147.98       85.14     51.28 o 
  -7   7  13       36.04       37.53     69.66 o 
  -5   7  13      250.70      170.82     87.47 o 
  -3   7  13      435.06      542.32    106.69 o 
  -1   7  13      384.25      366.05     64.24 o 
   1   7  13      130.75      106.67     49.95 o 
   3   7  13       79.59       43.32     45.86 o 
   5   7  13      172.98      206.63     59.32 o 
  -6   8  13      146.61       92.25     76.06 o 
  -4   8  13      319.66      481.33    109.70 o 
  -2   8  13      412.89      429.21     70.19 o 
   0   8  13       96.72      132.28     48.15 o 
   2   8  13        9.96      -31.90     47.50 o 
   4   8  13      194.03      183.18     58.21 o 
  -7   9  13       55.78       66.64     43.37 o 
  -5   9  13      205.11      170.44     85.46 o 
  -3   9  13      199.70      303.48     94.76 o 
  -1   9  13      375.44      395.39     68.34 o 
   1   9  13      103.39      153.58     56.43 o 
   3   9  13       51.93       25.90     48.23 o 
  -6  10  13       82.25       66.43     40.47 o 
  -4  10  13       90.43      -34.01     66.64 o 
  -2  10  13      399.35      470.26     71.45 o 
   0  10  13      385.67      429.51     68.40 o 
   2  10  13      156.63      240.05     55.80 o 
  -5  11  13      188.96      247.25     86.34 o 
  -3  11  13      189.13      170.57     79.82 o 
  -1  11  13      699.61      866.27     93.85 o 
   1  11  13      152.80      174.85     56.68 o 
   3  11  13      137.18      132.96     58.61 o 
  -4  12  13      194.25      238.34     89.48 o 
  -2  12  13      387.14      371.46     67.72 o 
   0  12  13      387.53      328.09     69.22 o 
   2  12  13       90.90       16.95     69.59 o 
  -3  13  13      144.77      173.41     61.47 o 
  -1  13  13      325.52      393.54     72.29 o 
   1  13  13       53.69       54.64     94.26 o 
  -5  -9  14       21.21       20.21     68.03 o 
  -4  -8  14       17.43       17.32     58.36 o 
   2  -8  14       27.18       23.34     61.12 o 
  -5  -7  14        2.57      -55.35     61.37 o 
  -3  -7  14       33.65       24.98     61.87 o 
   1  -7  14      135.99      202.82     75.30 o 
   3  -7  14       11.95      -26.73     67.02 o 
  -6  -6  14       55.21       49.58     73.67 o 
  -4  -6  14        4.51      -22.09     58.73 o 
  -2  -6  14       29.42      -42.29     55.85 o 
   2  -6  14      133.19      256.16     83.83 o 
  -7  -5  14      131.83      160.02     84.96 o 
  -5  -5  14        2.15      -34.26     65.38 o 
  -3  -5  14       48.70       30.50     61.62 o 
  -1  -5  14       13.30      -39.78     58.73 o 
   1  -5  14      266.36      213.61     76.68 o 
   3  -5  14       53.31      -21.84     57.98 o 
  -6  -4  14       64.38       93.13     68.28 o 
  -4  -4  14       57.25       38.41     65.64 o 
  -2  -4  14       15.31       15.94     65.77 o 
   0  -4  14       63.49       29.12     72.92 o 
   2  -4  14       70.30      103.42     69.66 o 
   4  -4  14      105.59      117.35     73.92 o 
  -7  -3  14       90.15      -55.97     60.11 o 
  -5  -3  14       64.07       51.83     77.69 o 
  -3  -3  14       58.82       44.68     67.52 o 
  -1  -3  14      140.23      290.30     97.40 o 
   1  -3  14       74.08       14.87     45.19 o 
   3  -3  14      222.38      146.22     78.94 o 
  -6  -2  14       42.73       93.88     74.30 o 
  -4  -2  14       85.60      -59.99     57.86 o 
  -2  -2  14       52.11      -66.64     53.46 o 
   0  -2  14      527.72      466.00     91.11 o 
   2  -2  14      112.86      109.17     51.76 o 
   4  -2  14      140.76      260.17     89.61 o 
  -7  -1  14       63.57       62.38     66.52 o 
  -5  -1  14       41.00        0.13     55.10 o 
  -3  -1  14       26.42       11.55     69.78 o 
  -1  -1  14      264.35      225.41     76.93 o 
   1  -1  14      121.39       65.05     53.78 o 
   3  -1  14      111.36      117.72     54.90 o 
  -6   0  14        5.91      -55.47     55.09 o 
  -4   0  14       67.09      -30.25     56.22 o 
  -2   0  14       17.86      -69.65     56.60 o 
   0   0  14        5.57      -48.73     40.98 o 
   2   0  14        0.79      -63.47     42.31 o 
   4   0  14       93.53       80.07     79.45 o 
  -7   1  14       48.63       -1.88     76.68 o 
  -5   1  14       52.73       62.00     77.19 o 
  -3   1  14       21.11       15.69     61.00 o 
  -1   1  14      260.70      258.54     87.22 o 
   1   1  14      140.34      125.72     49.77 o 
   3   1  14      114.42      108.50     55.59 o 
  -6   2  14       38.43       13.56     72.29 o 
  -4   2  14       96.45      109.07     81.08 o 
  -2   2  14       47.60       57.86     72.29 o 
   0   2  14      542.81      638.28     76.30 o 
   2   2  14      138.29      140.37     87.92 o 
   4   2  14      138.46      134.72     56.17 o 
  -7   3  14       92.97       87.86     72.92 o 
  -5   3  14       78.68       98.02     71.04 o 
  -3   3  14       63.27       98.15     78.32 o 
  -1   3  14      138.37      171.19     78.56 o 
   1   3  14       88.40       98.71     50.82 o 
   3   3  14      253.15      187.52     56.89 o 
  -6   4  14       65.77       81.58     68.40 o 
  -4   4  14       69.72       68.65     67.77 o 
  -2   4  14       11.36       53.84     65.14 o 
   0   4  14       68.90       -2.69     90.74 o 
   2   4  14       72.56       25.46     46.22 o 
   4   4  14      123.97      102.99     56.03 o 
  -7   5  14      137.18       -4.27     72.54 o 
  -5   5  14        0.20        5.52     73.05 o 
  -3   5  14       56.10       -6.90     64.13 o 
  -1   5  14       12.83        3.29     43.80 o 
   1   5  14      247.43      324.14     67.09 o 
   3   5  14       67.09       41.49     54.88 o 
  -6   6  14       52.62       67.52     73.05 o 
  -4   6  14       10.04      -81.20     63.13 o 
  -2   6  14       31.23       54.09     66.27 o 
   0   6  14       88.07      117.48     48.55 o 
   2   6  14      130.41      174.62     61.43 o 
  -5   7  14        0.37       36.02     71.16 o 
  -3   7  14       37.50      -22.59     75.80 o 
  -1   7  14       83.86       66.78     50.69 o 
   1   7  14      128.70      121.82     54.53 o 
   3   7  14        6.34      -73.98     49.32 o 
  -4   8  14       17.16      -73.54     64.76 o 
  -2   8  14      134.62       50.83     80.45 o 
   0   8  14       18.45       -7.84     50.04 o 
   2   8  14       27.91      -41.34     47.17 o 
  -5   9  14       15.16      -74.30     65.26 o 
  -3   9  14       71.50       86.10     79.07 o 
  -1   9  14       14.74       -1.90     49.60 o 
   1   9  14      136.35      103.24     56.43 o 
  -4  10  14       29.88      -84.71     70.03 o 
  -2  10  14       52.21       21.34     70.16 o 
   0  10  14      143.53       91.92     55.76 o 
  -1  11  14       38.46       -2.36     47.44 o 
  -3  -5  15       69.88      107.94     71.41 o 
  -4  -4  15       68.67      267.95     92.99 o 
  -2  -4  15      212.72      202.69     82.08 o 
  -5  -3  15      129.37      113.96     77.81 o 
  -3  -3  15       87.67      150.61     80.32 o 
  -1  -3  15      403.61      476.31    106.56 o 
   1  -3  15      277.74      344.39     87.72 o 
  -4  -2  15       79.55       21.71     70.66 o 
  -2  -2  15      622.09      554.62    114.72 o 
   0  -2  15      418.54      525.13    114.47 o 
   2  -2  15      288.14      137.68     85.46 o 
  -5  -1  15       44.79       12.93     73.30 o 
  -3  -1  15      126.85        5.65     71.29 o 
  -1  -1  15      353.90      332.47    101.92 o 
   1  -1  15      205.51      232.82     74.30 o 
  -4   0  15        8.76      -25.85     65.13 o 
  -2   0  15       80.47      135.30     95.64 o 
   0   0  15      201.72      213.11     88.35 o 
   2   0  15      156.80      204.22     65.30 o 
  -5   1  15       36.05       54.97     73.42 o 
  -3   1  15       99.28       48.70     82.58 o 
  -1   1  15      330.95      349.04    100.54 o 
   1   1  15      239.53      287.73     65.80 o 
  -4   2  15       71.65       41.92     74.30 o 
  -2   2  15      629.92      651.88    119.86 o 
   0   2  15      425.39      493.88    114.22 o 
   2   2  15      329.73      339.47     68.84 o 
  -5   3  15      122.19       68.78     77.06 o 
  -3   3  15      114.31       76.81     88.23 o 
  -1   3  15      450.96      500.03    112.08 o 
   1   3  15      255.30      166.24     58.44 o 
  -4   4  15       70.08      -23.09     84.84 o 
  -2   4  15      246.17      210.22     92.12 o 
   0   4  15       67.27       61.89     49.39 o 
  -3   5  15       82.64       17.57     71.29 o 
  -1   5  15       67.03      144.84     94.89 o 
   1   5  15      143.14       52.40     56.78 o 
  -2   6  15       63.66       89.99     88.61 o 
   0   6  15      133.04      193.63     62.80 o 
  -1   7  15      138.27       86.60     79.07 o 
                                                 
